# Supplementary material for: TRAF4 positively regulates the osteogenic differentiation of mesenchymal stem cells by acting as an E3 ubiquitin ligase to degrade Smurf2
Source: Cell Death Differ. 2019 May 10;26(12):2652–66. doi: 10.1038/s41418-019-0328-3 (PMC7224386; doi:10.1038/s41418-019-0328-3)
Supplement: Supplementary file 7 — Supplementary Document 1 [file 41418_2019_328_MOESM7_ESM.xlsx]

## Sheet: Sheet1
Accession	Description	ΣCoverage	Σ# Proteins	Σ# Unique Peptides	Σ# Peptides	Σ# PSMs	Score P20171100765_IGG	Coverage P20171100765_IGG	# PeptidesP20171100765_IGG	# PSM P20171100765_IGG	ScoreP20171100765_T4	Coverage P20171100765_T4	# Peptides P20171100765_T4	# PSM P20171100765_T4	# AAs	MW [kDa]	calc. pI
H6VRF8	Keratin 1 OS=Homo sapiens GN=KRT1 PE=3 SV=1 - [H6VRF8_HUMAN]	38.2	33	19	22	39	570.214	35.09	18	20	487.32	26.55	17	19	644	66.013	8.11865
Q9BUZ4	TNF receptor-associated factor 4 OS=Homo sapiens GN=TRAF4 PE=1 SV=1 - [TRAF4_HUMAN]	40.21	14	17	17	35					880.034	40.21	17	35	470	53.5074	8.14795
P35527	Keratin, type I cytoskeletal 9 OS=Homo sapiens GN=KRT9 PE=1 SV=3 - [K1C9_HUMAN]	38.84	2	16	16	26	245.384	24.08	11	12	307.343	32.74	14	14	623	62.0268	5.23682
P35908	Keratin, type II cytoskeletal 2 epidermal OS=Homo sapiens GN=KRT2 PE=1 SV=2 - [K22E_HUMAN]	33.49	7	15	20	29	422.51	25.67	16	16	287.591	21.75	11	13	639	65.3932	8.00146
Q96PK6	RNA-binding protein 14 OS=Homo sapiens GN=RBM14 PE=1 SV=2 - [RBM14_HUMAN]	20.03	9	13	13	14					262.088	20.03	13	14	669	69.4489	9.67139
P13645	Keratin, type I cytoskeletal 10 OS=Homo sapiens GN=KRT10 PE=1 SV=6 - [K1C10_HUMAN]	28.42	6	12	13	22	296.688	18.84	9	11	287.205	23.8	9	11	584	58.7917	5.21143
Q4VCS5	Angiomotin OS=Homo sapiens GN=AMOT PE=1 SV=1 - [AMOT_HUMAN]	13.93	13	10	11	11					145.635	13.93	11	11	1084	118.013	7.63525
B3KTP9	cDNA FLJ38578 fis, clone HCHON2007674, highly similar to NUCLEOLIN OS=Homo sapiens PE=2 SV=1 - [B3KTP9_HUMAN]	15.01	10	9	9	9					188.756	15.01	9	9	633	68.4011	4.65283
A0A1X7SBZ2	Probable ATP-dependent RNA helicase DDX17 OS=Homo sapiens GN=DDX17 PE=4 SV=1 - [A0A1X7SBZ2_HUMAN]	20.03	7	8	13	14					240.615	20.03	13	14	729	80.2041	8.26514
Q9NZI8	Insulin-like growth factor 2 mRNA-binding protein 1 OS=Homo sapiens GN=IGF2BP1 PE=1 SV=2 - [IF2B1_HUMAN]	18.89	2	8	9	9					194.543	18.89	9	9	577	63.4412	9.20264
A0A087X0X3	Heterogeneous nuclear ribonucleoprotein M OS=Homo sapiens GN=HNRNPM PE=1 SV=1 - [A0A087X0X3_HUMAN]	13.84	14	8	8	10					226.906	13.84	8	10	730	77.5184	8.77783
A0A1W2PQM2	Tubulin alpha-1C chain OS=Homo sapiens GN=TUBA1C PE=1 SV=1 - [A0A1W2PQM2_HUMAN]	30.77	39	7	7	13	103.79	16.62	4	4	164.874	24.62	6	9	325	36.6278	8.20654
Q9HAU4	Human E3 ubiquitin-protein ligase SMURF2 OS=Homo sapiens GN=SMURF2 PE=1 SV=1 - [ Q9HAU4_HUMAN]	26.73	78	7	7	13	69.37	11.71	3	4	156.474	26.73	7	9	333	37.3246	5.70654
P13647	Keratin, type II cytoskeletal 5 OS=Homo sapiens GN=KRT5 PE=1 SV=3 - [K2C5_HUMAN]	21.19	12	7	13	18	166.883	14.07	8	8	213.381	15.76	10	10	590	62.34	7.73779
P14618	Pyruvate kinase PKM OS=Homo sapiens GN=PKM PE=1 SV=4 - [KPYM_HUMAN]	17.33	22	7	7	7	36.93	2.07	1	1	138.261	15.25	6	6	531	57.9	7.84033
A0A0D9SFB3	ATP-dependent RNA helicase DDX3X OS=Homo sapiens GN=DDX3X PE=1 SV=1 - [A0A0D9SFB3_HUMAN]	14.69	20	7	8	8					156.345	14.69	8	8	640	70.7961	7.35693
H0YEN5	40S ribosomal protein S2 (Fragment) OS=Homo sapiens GN=RPS2 PE=1 SV=1 - [H0YEN5_HUMAN]	34.87	20	6	6	6					108.93	34.87	6	6	195	21.1404	9.83252
A8K4Z4	60S acidic ribosomal protein P0 OS=Homo sapiens PE=2 SV=1 - [A8K4Z4_HUMAN]	29.65	19	6	6	7					185.063	29.65	6	7	317	34.2178	5.97314
B4DWU6	cDNA FLJ51361, highly similar to Keratin, type II cytoskeletal 6A OS=Homo sapiens PE=2 SV=1 - [B4DWU6_HUMAN]	22.69	16	6	13	19	158.531	11.15	6	6	218.323	21.15	12	13	520	55.7652	6.48096
B4DUQ1	cDNA FLJ54552, highly similar to Heterogeneous nuclear ribonucleoprotein K OS=Homo sapiens PE=2 SV=1 - [B4DUQ1_HUMAN]	18.91	9	6	6	9	60.3	2.73	1	1	180.29	18.91	6	8	439	48.4802	5.92236
A0A087WTT1	Polyadenylate-binding protein OS=Homo sapiens GN=PABPC1 PE=1 SV=1 - [A0A087WTT1_HUMAN]	13.79	24	6	7	8					179.877	13.79	7	8	522	58.4988	9.26123
Q86YZ3	Hornerin OS=Homo sapiens GN=HRNR PE=1 SV=2 - [HORN_HUMAN]	10.42	1	6	6	7	112.083	10.42	6	6	0	1.47	1	1	2850	282.228	10.0376
E9PPU1	40S ribosomal protein S3 OS=Homo sapiens GN=RPS3 PE=1 SV=1 - [E9PPU1_HUMAN]	32.91	15	5	5	7	42.18	8.23	1	1	114.906	32.91	5	6	158	17.3965	9.49561
P02533	Keratin, type I cytoskeletal 14 OS=Homo sapiens GN=KRT14 PE=1 SV=4 - [K1C14_HUMAN]	24.36	28	5	9	13	199.931	11.02	5	7	210.29	15.25	5	6	472	51.5294	5.16064
A0A024RA28	Heterogeneous nuclear ribonucleoprotein A2/B1, isoform CRA_d OS=Homo sapiens GN=HNRPA2B1 PE=4 SV=1 - [A0A024RA28_HUMAN]	20.6	10	5	6	8	44.55	2.99	1	1	114.443	20.6	6	7	301	31.1435	9.14404
B4DN41	cDNA FLJ53366, highly similar to Probable ATP-dependent RNA helicase DDX5 (EC 3.6.1.-) OS=Homo sapiens PE=2 SV=1 - [B4DN41_HUMAN]	18.24	15	5	10	10					212.188	18.24	10	10	603	67.72	8.86572
B0QYK0	RNA-binding protein EWS OS=Homo sapiens GN=EWSR1 PE=1 SV=1 - [B0QYK0_HUMAN]	11.65	11	5	5	6					144.645	11.65	5	6	618	64.8891	9.37842
B1ANR0	Polyadenylate-binding protein OS=Homo sapiens GN=PABPC4 PE=1 SV=1 - [B1ANR0_HUMAN]	10.41	16	5	6	6					111.587	10.41	6	6	615	67.9279	9.45166
A0A0A0MRV0	Ribosome-binding protein 1 OS=Homo sapiens GN=RRBP1 PE=1 SV=1 - [A0A0A0MRV0_HUMAN]	4.18	12	5	5	5					64.6401	4.18	5	5	1410	152.365	8.60205
P62263	40S ribosomal protein S14 OS=Homo sapiens GN=RPS14 PE=1 SV=3 - [RS14_HUMAN]	34.44	4	4	4	5	41.3	8.61	1	1	52.3867	34.44	4	4	151	16.2625	10.0522
M0QZC5	40S ribosomal protein S11 OS=Homo sapiens GN=RPS11 PE=1 SV=1 - [M0QZC5_HUMAN]	26.27	4	4	4	4					70.674	26.27	4	4	118	13.9885	10.3159
P62750	60S ribosomal protein L23a OS=Homo sapiens GN=RPL23A PE=1 SV=1 - [RL23A_HUMAN]	25.64	7	4	4	4					104.004	25.64	4	4	156	17.6841	10.4478
A0A0S2Z4G7	Nucleophosmin (Nucleolar phosphoprotein B23, numatrin), isoform CRA_f (Fragment) OS=Homo sapiens GN=NPM1 PE=2 SV=1 - [A0A0S2Z4G7_HUMAN]	25.28	8	4	4	4					138.09	25.28	4	4	265	29.4462	4.61475
B7Z4F6	cDNA FLJ54912, highly similar to 60 kDa heat shock protein, mitochondrial OS=Homo sapiens PE=2 SV=1 - [B7Z4F6_HUMAN]	21.64	13	4	9	10					291.451	21.64	9	10	550	58.5342	6.02393
P52597	Heterogeneous nuclear ribonucleoprotein F OS=Homo sapiens GN=HNRNPF PE=1 SV=3 - [HNRPF_HUMAN]	21.45	8	4	6	6					100.476	21.45	6	6	415	45.6429	5.57959
P08779	Keratin, type I cytoskeletal 16 OS=Homo sapiens GN=KRT16 PE=1 SV=4 - [K1C16_HUMAN]	19.45	22	4	8	13	218.912	15.01	6	8	142.609	8.25	4	5	473	51.2362	5.04639
Q53H96	Pyrroline-5-carboxylate reductase 3 OS=Homo sapiens GN=PYCR3 PE=1 SV=3 - [P5CR3_HUMAN]	16.06	7	4	4	6					72.68	16.06	4	6	274	28.6449	7.72314
B4DNE0	cDNA FLJ52573, highly similar to Elongation factor 1-alpha 1 OS=Homo sapiens PE=2 SV=1 - [B4DNE0_HUMAN]	13.92	35	4	4	5					116.3	13.92	4	5	395	42.5692	9.01221
A8K7F6	cDNA FLJ78244, highly similar to Homo sapiens eukaryotic translation initiation factor 4A, isoform 1 (EIF4A1), mRNA OS=Homo sapiens PE=2 SV=1 - [A8K7F6_HUMAN]	11.08	22	4	4	4					75.7355	11.08	4	4	406	46.0926	5.47803
A0A087X2G1	ATP-dependent RNA helicase DDX1 OS=Homo sapiens GN=DDX1 PE=1 SV=1 - [A0A087X2G1_HUMAN]	8.95	4	4	4	4					49.46	8.95	4	4	659	73.9284	7.75244
A0A024QZC0	Ataxin 2-like, isoform CRA_e OS=Homo sapiens GN=ATXN2L PE=4 SV=1 - [A0A024QZC0_HUMAN]	5.32	8	4	4	4					62.04	5.32	4	4	846	90.7832	7.97217
B4DSN3	cDNA FLJ60345, highly similar to Protein transport protein Sec24C OS=Homo sapiens PE=2 SV=1 - [B4DSN3_HUMAN]	5.13	4	4	4	4					85.6517	5.13	4	4	975	106.492	6.96143
E9PGM9	RNA-binding protein 6 OS=Homo sapiens GN=RBM6 PE=1 SV=1 - [E9PGM9_HUMAN]	4.34	6	4	4	4					80.1172	4.34	4	4	991	113.859	6.34131
D3DWL9	Cleavage and polyadenylation specific factor 1, 160kDa, isoform CRA_a OS=Homo sapiens GN=CPSF1 PE=4 SV=1 - [D3DWL9_HUMAN]	2.64	3	4	4	4					73.07	2.64	4	4	1365	151.89	6.32861
F5H6Q2	Polyubiquitin-C (Fragment) OS=Homo sapiens GN=UBC PE=1 SV=8 - [F5H6Q2_HUMAN]	48.36	38	3	3	4					55.43	48.36	3	4	122	13.7234	6.13818
B4E112	cDNA FLJ51435, moderately similar to Cofilin-1 OS=Homo sapiens PE=2 SV=1 - [B4E112_HUMAN]	38.39	9	3	3	3					91.1855	38.39	3	3	112	12.4514	6.59521
A5D904	RPS9 protein (Fragment) OS=Homo sapiens GN=RPS9 PE=2 SV=1 - [A5D904_HUMAN]	24.78	5	3	3	3					66.8785	24.78	3	3	113	13.1533	10.4478
A0A087WXM6	60S ribosomal protein L17 (Fragment) OS=Homo sapiens GN=RPL17 PE=3 SV=1 - [A0A087WXM6_HUMAN]	23.08	12	3	3	4					77.8	23.08	3	4	169	19.5732	10.0376
J3KMX5	40S ribosomal protein S13 OS=Homo sapiens GN=RPS13 PE=1 SV=1 - [J3KMX5_HUMAN]	22.97	3	3	3	3					27.93	22.97	3	3	148	16.7223	10.5063
P62851	40S ribosomal protein S25 OS=Homo sapiens GN=RPS25 PE=1 SV=1 - [RS25_HUMAN]	22.4	1	3	3	3					140.531	22.4	3	3	125	13.7337	10.1108
Q5JRI1	Serine/arginine-rich-splicing factor 10 OS=Homo sapiens GN=SRSF10 PE=1 SV=1 - [Q5JRI1_HUMAN]	22.09	5	3	3	3					89.1454	22.09	3	3	172	20.9005	10.4771
Q5JR95	40S ribosomal protein S8 OS=Homo sapiens GN=RPS8 PE=1 SV=1 - [Q5JR95_HUMAN]	19.68	3	3	3	3					125.5	19.68	3	3	188	21.866	10.3599
P31943	Heterogeneous nuclear ribonucleoprotein H OS=Homo sapiens GN=HNRNPH1 PE=1 SV=4 - [HNRH1_HUMAN]	17.82	25	3	5	6					121.912	17.82	5	6	449	49.1984	6.30322
D6RG13	40S ribosomal protein S3a (Fragment) OS=Homo sapiens GN=RPS3A PE=1 SV=1 - [D6RG13_HUMAN]	17.49	15	3	3	3					86.38	17.49	3	3	223	25.5914	9.65674
Q53HF2	Heat shock 70kDa protein 8 isoform 2 variant (Fragment) OS=Homo sapiens PE=1 SV=1 - [Q53HF2_HUMAN]	17.44	30	3	6	8	59.48	2.64	1	1	102.867	17.44	6	7	493	53.4665	5.85889
Q5RLJ0	CLE OS=Homo sapiens PE=2 SV=1 - [Q5RLJ0_HUMAN]	16.8	4	3	3	3					74.47	16.8	3	3	244	27.9516	6.44287
Q96IR1	RPS4X protein (Fragment) OS=Homo sapiens GN=RPS4X PE=2 SV=2 - [Q96IR1_HUMAN]	16.46	9	3	3	3					98.68	16.46	3	3	243	27.2427	9.93506
B7Z8K4	cDNA FLJ51772, highly similar to Ras-GTPase-activating protein-binding protein 1 (EC 3.6.1.-) OS=Homo sapiens PE=2 SV=1 - [B7Z8K4_HUMAN]	16.2	6	3	3	3					61.82	16.2	3	3	284	31.4921	5.97314
P16403	Histone H1.2 OS=Homo sapiens GN=HIST1H1C PE=1 SV=2 - [H12_HUMAN]	13.62	10	3	3	3					78.08	13.62	3	3	213	21.3517	10.9312
P18124	60S ribosomal protein L7 OS=Homo sapiens GN=RPL7 PE=1 SV=1 - [RL7_HUMAN]	13.31	4	3	3	3					71.5267	13.31	3	3	248	29.2072	10.6528
P26373	60S ribosomal protein L13 OS=Homo sapiens GN=RPL13 PE=1 SV=4 - [RL13_HUMAN]	13.27	4	3	3	3					53.0157	13.27	3	3	211	24.2465	11.6489
B4DDX2	cDNA FLJ54590, highly similar to KH domain-containing, RNA-binding, signaltransduction-associated protein 1 OS=Homo sapiens PE=2 SV=1 - [B4DDX2_HUMAN]	11.35	4	3	3	3					68.1335	11.35	3	3	423	46.4303	8.80713
B4DFN9	cDNA FLJ54303, highly similar to Heat shock 70 kDa protein 1 OS=Homo sapiens PE=2 SV=1 - [B4DFN9_HUMAN]	11.19	25	3	5	7	72.54	4.9	2	2	113.79	11.19	5	5	572	62.4142	5.69385
Q5VU21	PAI-1 mRNA-binding protein variant OS=Homo sapiens PE=2 SV=1 - [Q5VU21_HUMAN]	11.11	5	3	3	5					158.644	11.11	3	5	387	42.4013	8.44092
P11021	78 kDa glucose-regulated protein OS=Homo sapiens GN=HSPA5 PE=1 SV=2 - [GRP78_HUMAN]	10.86	2	3	5	5					109.35	10.86	5	5	654	72.2884	5.16064
Q15717	ELAV-like protein 1 OS=Homo sapiens GN=ELAVL1 PE=1 SV=2 - [ELAV1_HUMAN]	10.74	3	3	3	3					97.4733	10.74	3	3	326	36.0692	9.17334
P05141	ADP/ATP translocase 2 OS=Homo sapiens GN=SLC25A5 PE=1 SV=7 - [ADT2_HUMAN]	10.4	4	3	3	3					95.9933	10.4	3	3	298	32.8312	9.68604
B2R5W2	Heterogeneous nuclear ribonucleoproteins C1/C2 OS=Homo sapiens GN=HNRNPC PE=1 SV=1 - [B2R5W2_HUMAN]	10	28	3	3	3					104.768	10	3	3	290	31.9288	5.23682
P06733	Alpha-enolase OS=Homo sapiens GN=ENO1 PE=1 SV=2 - [ENOA_HUMAN]	9.91	14	3	3	4	41.97	2.76	1	1	61.9073	9.91	3	3	434	47.1393	7.38623
B4DT28	Heterogeneous nuclear ribonucleoprotein R OS=Homo sapiens GN=HNRNPR PE=1 SV=1 - [B4DT28_HUMAN]	8.91	8	3	4	4					88.7	8.91	4	4	494	55.6837	9.23193
H0Y4R1	Inosine-5'-monophosphate dehydrogenase 2 (Fragment) OS=Homo sapiens GN=IMPDH2 PE=1 SV=1 - [H0Y4R1_HUMAN]	8.72	6	3	3	3					116.296	8.72	3	3	470	51.0352	8.17725
A8KAQ5	cDNA FLJ77404, highly similar to Homo sapiens small nuclear ribonucleoprotein 70kDa polypeptide (RNP antigen) (SNRP70), transcript variant 1, mRNA OS=Homo sapiens PE=2 SV=1 - [A8KAQ5_HUMAN]	8.24	5	3	3	3					30.79	8.24	3	3	437	51.4649	10.0083
B7Z1V7	cDNA FLJ51811, highly similar to Stress-70 protein, mitochondrial OS=Homo sapiens PE=2 SV=1 - [B7Z1V7_HUMAN]	7.55	8	3	3	4	26.86	2.75	1	1	68.5833	7.55	3	3	437	47.3326	6.60986
Q58F26	DHX9 protein (Fragment) OS=Homo sapiens GN=DHX9 PE=2 SV=1 - [Q58F26_HUMAN]	6.04	3	3	3	3					54.4567	6.04	3	3	596	67.0639	5.71924
W5ZQ92	Fragile X mental retardation 1 OS=Homo sapiens GN=FMR1 PE=2 SV=1 - [W5ZQ92_HUMAN]	5.96	16	3	3	4					105.417	5.96	3	4	554	62.7417	7.59131
A0A087WTP3	Far upstream element-binding protein 2 OS=Homo sapiens GN=KHSRP PE=1 SV=1 - [A0A087WTP3_HUMAN]	5.2	6	3	3	3					39.83	5.2	3	3	711	72.9823	7.7085
H0Y2W2	ATPase family AAA domain-containing protein 3A (Fragment) OS=Homo sapiens GN=ATAD3A PE=1 SV=1 - [H0Y2W2_HUMAN]	5.07	7	3	3	3					44.18	5.07	3	3	572	64.3143	9.43701
Q9H7D7	WD repeat-containing protein 26 OS=Homo sapiens GN=WDR26 PE=1 SV=3 - [WDR26_HUMAN]	4.39	5	3	3	3					82.2882	4.39	3	3	661	72.0787	6.16357
Q4W5T8	Putative uncharacterized protein PKP4 (Fragment) OS=Homo sapiens GN=PKP4 PE=4 SV=1 - [Q4W5T8_HUMAN]	4.01	6	3	3	3					28.9	4.01	3	3	1147	127.138	9.20264
P13639	Elongation factor 2 OS=Homo sapiens GN=EEF2 PE=1 SV=4 - [EF2_HUMAN]	3.03	7	3	3	3					81.21	3.03	3	3	858	95.277	6.82959
Q6PKG0	La-related protein 1 OS=Homo sapiens GN=LARP1 PE=1 SV=2 - [LARP1_HUMAN]	2.74	7	3	3	3					92.1733	2.74	3	3	1096	123.434	8.82178
B4DLY2	cDNA FLJ56600, highly similar to Large proline-rich protein BAT2 OS=Homo sapiens PE=2 SV=1 - [B4DLY2_HUMAN]	2.53	16	3	3	3					30.36	2.53	3	3	1382	145.818	9.99365
H7BXY3	Putative ATP-dependent RNA helicase DHX30 OS=Homo sapiens GN=DHX30 PE=1 SV=1 - [H7BXY3_HUMAN]	2.14	3	3	3	3					51.3704	2.14	3	3	1166	130.469	8.55811
F8VPD4	CAD protein OS=Homo sapiens GN=CAD PE=1 SV=1 - [F8VPD4_HUMAN]	1.67	6	3	3	3					65.84	1.67	3	3	2162	235.873	6.55127
J3JS69	40S ribosomal protein S18 OS=Homo sapiens GN=RPS18 PE=1 SV=1 - [J3JS69_HUMAN]	24.39	2	2	2	3	0	9.76	1	1	62.13	24.39	2	2	82	9.76138	11.4146
P25398	40S ribosomal protein S12 OS=Homo sapiens GN=RPS12 PE=1 SV=3 - [RS12_HUMAN]	24.24	1	2	2	2					14.15	24.24	2	2	132	14.5055	7.21045
E4W6B6	RPL27/NME2 fusion protein (Fragment) OS=Homo sapiens GN=RPL27 PE=2 SV=1 - [E4W6B6_HUMAN]	23.81	5	2	2	2					54.42	23.81	2	2	126	14.248	10.4624
B4DY04	cDNA FLJ51144, highly similar to 14-3-3 protein theta OS=Homo sapiens PE=2 SV=1 - [B4DY04_HUMAN]	23.2	25	2	2	2					52.5857	23.2	2	2	125	14.0227	4.33545
E9PJD9	60S ribosomal protein L27a OS=Homo sapiens GN=RPL27A PE=1 SV=1 - [E9PJD9_HUMAN]	23.08	6	2	2	2					50.27	23.08	2	2	91	10.1206	10.2134
P05387	60S acidic ribosomal protein P2 OS=Homo sapiens GN=RPLP2 PE=1 SV=1 - [RLA2_HUMAN]	21.74	2	2	2	2					96	21.74	2	2	115	11.6578	4.53857
P67809	Nuclease-sensitive element-binding protein 1 OS=Homo sapiens GN=YBX1 PE=1 SV=3 - [YBOX1_HUMAN]	21.6	9	2	4	4					150.77	21.6	4	4	324	35.9027	9.87646
P10599	Thioredoxin OS=Homo sapiens GN=TXN PE=1 SV=3 - [THIO_HUMAN]	20.95	1	2	2	2					54.82	20.95	2	2	105	11.7297	4.91943
H7C3T4	Peroxiredoxin-4 (Fragment) OS=Homo sapiens GN=PRDX4 PE=1 SV=1 - [H7C3T4_HUMAN]	20.5	3	2	3	3					59.1767	20.5	3	3	161	18.3133	6.18896
P81605	Dermcidin OS=Homo sapiens GN=DCD PE=1 SV=2 - [DCD_HUMAN]	20	1	2	2	4	50.75	20	2	2	20.56	20	2	2	110	11.2768	6.53662
P62805	Histone H4 OS=Homo sapiens GN=HIST1H4A PE=1 SV=2 - [H4_HUMAN]	19.42	3	2	2	4	57.68	19.42	2	2	45.17	19.42	2	2	103	11.3604	11.356
P60866	40S ribosomal protein S20 OS=Homo sapiens GN=RPS20 PE=1 SV=1 - [RS20_HUMAN]	19.33	4	2	2	3					51.1067	19.33	2	3	119	13.3643	9.93506
G3V5K8	Serine/arginine-rich-splicing factor 5 OS=Homo sapiens GN=SRSF5 PE=1 SV=1 - [G3V5K8_HUMAN]	19.19	6	2	2	2					34.34	19.19	2	2	99	11.5799	10.0815
P30050	60S ribosomal protein L12 OS=Homo sapiens GN=RPL12 PE=1 SV=1 - [RL12_HUMAN]	18.79	3	2	2	3					79.98	18.79	2	3	165	17.8075	9.42236
Q9NP29	Microfibrillar protein 2 (Fragment) OS=Homo sapiens PE=2 SV=1 - [Q9NP29_HUMAN]	18.46	7	2	2	2					36.84	18.46	2	2	130	14.1192	9.64209
Q8IWR8	Ribosomal protein L19 (Fragment) OS=Homo sapiens PE=2 SV=1 - [Q8IWR8_HUMAN]	15.03	6	2	2	2					33.35	15.03	2	2	173	20.8068	11.4438
G3V203	60S ribosomal protein L18 OS=Homo sapiens GN=RPL18 PE=1 SV=1 - [G3V203_HUMAN]	14.63	9	2	2	2					110.67	14.63	2	2	164	18.7445	11.5903
P49207	60S ribosomal protein L34 OS=Homo sapiens GN=RPL34 PE=1 SV=3 - [RL34_HUMAN]	14.53	2	2	2	2					46.65	14.53	2	2	117	13.2845	11.4731
C9JTY3	Protein TFG (Fragment) OS=Homo sapiens GN=TFG PE=1 SV=1 - [C9JTY3_HUMAN]	14.06	8	2	2	2					32.97	14.06	2	2	128	14.7498	5.36377
M0R210	40S ribosomal protein S16 OS=Homo sapiens GN=RPS16 PE=1 SV=1 - [M0R210_HUMAN]	13.95	6	2	2	3	40.53	7.75	1	1	52.51	13.95	2	2	129	14.41	10.228
Q3MHD2	Protein LSM12 homolog OS=Homo sapiens GN=LSM12 PE=1 SV=2 - [LSM12_HUMAN]	13.85	3	2	2	2					64.77	13.85	2	2	195	21.6871	7.73779
B7ZAF0	Tubulin beta chain OS=Homo sapiens PE=2 SV=1 - [B7ZAF0_HUMAN]	13.25	49	2	4	6					136.564	13.25	4	6	415	46.5365	4.93213
A8K7N0	cDNA FLJ75556, highly similar to Homo sapiens ribosomal protein L14, mRNA OS=Homo sapiens PE=2 SV=1 - [A8K7N0_HUMAN]	12.84	7	2	2	2					82.1	12.84	2	2	218	23.6311	10.8433
A0A1B0GTT5	Vimentin (Fragment) OS=Homo sapiens GN=VIM PE=1 SV=1 - [A0A1B0GTT5_HUMAN]	12.75	13	2	2	2					61.46	12.75	2	2	149	16.4155	10.2573
Q5T8U3	60S ribosomal protein L7a (Fragment) OS=Homo sapiens GN=RPL7A PE=1 SV=1 - [Q5T8U3_HUMAN]	12.57	4	2	2	2					80.47	12.57	2	2	191	21.5314	11.019
Q53G19	Mitochondrial ribosomal protein L11 isoform a variant (Fragment) OS=Homo sapiens PE=2 SV=1 - [Q53G19_HUMAN]	12.5	2	2	2	2					33.59	12.5	2	2	192	20.6424	9.90576
E9PLA9	Caprin-1 (Fragment) OS=Homo sapiens GN=CAPRIN1 PE=1 SV=1 - [E9PLA9_HUMAN]	12.37	5	2	2	2					92.14	12.37	2	2	186	20.2234	7.40088
P68371	Tubulin beta-4B chain OS=Homo sapiens GN=TUBB4B PE=1 SV=1 - [TBB4B_HUMAN]	12.36	46	2	4	5					125.4	12.36	4	5	445	49.799	4.89404
B4DGW3	cDNA FLJ54625, highly similar to ATP synthase subunit alpha, mitochondrial (EC 3.6.3.14) OS=Homo sapiens PE=2 SV=1 - [B4DGW3_HUMAN]	11.98	7	2	2	2					31.2904	11.98	2	2	167	17.6895	5.70654
Q13151	Heterogeneous nuclear ribonucleoprotein A0 OS=Homo sapiens GN=HNRNPA0 PE=1 SV=1 - [ROA0_HUMAN]	11.8	1	2	2	2					47.77	11.8	2	2	305	30.8218	9.29053
B4DUK7	cDNA FLJ59991, highly similar to Elongation factor 1-gamma OS=Homo sapiens PE=2 SV=1 - [B4DUK7_HUMAN]	11.06	5	2	2	2					48.642	11.06	2	2	208	22.9105	8.5874
P62826	GTP-binding nuclear protein Ran OS=Homo sapiens GN=RAN PE=1 SV=3 - [RAN_HUMAN]	10.19	6	2	2	2					0	10.19	2	2	216	24.4076	7.48877
Q9NWU2	Glucose-induced degradation protein 8 homolog OS=Homo sapiens GN=GID8 PE=1 SV=1 - [GID8_HUMAN]	10.09	2	2	2	2					70.61	10.09	2	2	228	26.7317	4.97021
B4E3E6	cDNA FLJ58832, highly similar to Heterogeneous nuclear ribonucleoprotein A3 OS=Homo sapiens PE=2 SV=1 - [B4E3E6_HUMAN]	9.6	8	2	2	2					52.5248	9.6	2	2	323	34.168	8.104
A0A1W2PQD4	Heterogeneous nuclear ribonucleoprotein U (Fragment) OS=Homo sapiens GN=HNRNPU PE=1 SV=1 - [A0A1W2PQD4_HUMAN]	9.48	17	2	2	2					90.2514	9.48	2	2	327	36.3973	9.96436
B4DDF3	cDNA FLJ58050, highly similar to Interleukin enhancer-binding factor 3 OS=Homo sapiens PE=2 SV=1 - [B4DDF3_HUMAN]	9.03	9	2	2	2					48.17	9.03	2	2	288	30.0103	9.67139
B4DGX3	cDNA FLJ54607, highly similar to Multifunctional protein ADE2 OS=Homo sapiens PE=2 SV=1 - [B4DGX3_HUMAN]	8.57	4	2	2	2					61.37	8.57	2	2	280	31.5352	6.06201
Q59FA2	Splicing factor, arginine/serine-rich 1 (Splicing factor 2, alternate splicing factor) variant (Fragment) OS=Homo sapiens PE=2 SV=1 - [Q59FA2_HUMAN]	8.15	5	2	2	2					0	8.15	2	2	233	25.6088	9.01221
A6NLN1	Polypyrimidine tract binding protein 1, isoform CRA_b OS=Homo sapiens GN=PTBP1 PE=1 SV=4 - [A6NLN1_HUMAN]	7.97	8	2	2	3					58.22	7.97	2	3	527	56.4753	9.37842
Q9NRN7	L-aminoadipate-semialdehyde dehydrogenase-phosphopantetheinyl transferase OS=Homo sapiens GN=AASDHPPT PE=1 SV=2 - [ADPPT_HUMAN]	7.44	1	2	2	2					35.25	7.44	2	2	309	35.7531	6.80029
Q05DV5	ZC3HAV1 protein (Fragment) OS=Homo sapiens GN=ZC3HAV1 PE=2 SV=1 - [Q05DV5_HUMAN]	7.38	4	2	2	2					82.08	7.38	2	2	447	49.2222	8.1626
D6RAC2	Receptor of-activated protein C kinase 1 OS=Homo sapiens GN=RACK1 PE=1 SV=1 - [D6RAC2_HUMAN]	7.06	23	2	2	2					45.59	7.06	2	2	269	29.7318	6.41748
M0R0K9	Transcription intermediary factor 1-beta (Fragment) OS=Homo sapiens GN=TRIM28 PE=1 SV=1 - [M0R0K9_HUMAN]	6.96	3	2	2	2					71.61	6.96	2	2	460	48.4039	4.94482
A0A087X1Q1	Cellular tumor antigen p53 OS=Homo sapiens GN=TP53 PE=1 SV=1 - [A0A087X1Q1_HUMAN]	6.84	69	2	2	2					44.08	6.84	2	2	234	26.5521	8.52881
Q05CK9	SYNCRIP protein (Fragment) OS=Homo sapiens GN=SYNCRIP PE=2 SV=1 - [Q05CK9_HUMAN]	6.84	7	2	3	3					86.5967	6.84	3	3	453	50.6189	6.7124
O00425	Insulin-like growth factor 2 mRNA-binding protein 3 OS=Homo sapiens GN=IGF2BP3 PE=1 SV=2 - [IF2B3_HUMAN]	6.74	1	2	3	3					100.663	6.74	3	3	579	63.6656	8.86572
A0A024RDB2	Ras-GTPase activating protein SH3 domain-binding protein 2, isoform CRA_b OS=Homo sapiens GN=G3BP2 PE=4 SV=1 - [A0A024RDB2_HUMAN]	6.68	3	2	2	3					68.0033	6.68	2	3	449	50.7861	5.37646
Q96HS1	Serine/threonine-protein phosphatase PGAM5, mitochondrial OS=Homo sapiens GN=PGAM5 PE=1 SV=2 - [PGAM5_HUMAN]	6.57	2	2	2	2					43.4	6.57	2	2	289	31.9846	8.67529
B7Z2F4	T-complex protein 1 subunit delta OS=Homo sapiens PE=2 SV=1 - [B7Z2F4_HUMAN]	6.17	5	2	2	2					40.37	6.17	2	2	389	42.2726	7.60596
Q15365	Poly(rC)-binding protein 1 OS=Homo sapiens GN=PCBP1 PE=1 SV=2 - [PCBP1_HUMAN]	5.34	24	2	2	2					32.05	5.34	2	2	356	37.4739	7.09326
Q5JW30	Double-stranded RNA-binding protein Staufen homolog 1 OS=Homo sapiens GN=STAU1 PE=1 SV=1 - [Q5JW30_HUMAN]	5.06	8	2	2	2					42.58	5.06	2	2	494	54.6745	9.51025
B4DUR8	T-complex protein 1 subunit gamma OS=Homo sapiens GN=CCT3 PE=1 SV=1 - [B4DUR8_HUMAN]	4.4	5	2	2	2					68.44	4.4	2	2	500	55.6387	5.64307
B4DGH9	cDNA FLJ58772, highly similar to Fragile X mental retardation syndrome-related protein 1 OS=Homo sapiens PE=2 SV=1 - [B4DGH9_HUMAN]	3.96	10	2	2	2					31.73	3.96	2	2	454	50.8604	7.04932
M0QXS5	Heterogeneous nuclear ribonucleoprotein L (Fragment) OS=Homo sapiens GN=HNRNPL PE=1 SV=1 - [M0QXS5_HUMAN]	3.58	6	2	2	2					26.41	3.58	2	2	530	58.4353	6.78564
B3KN45	cDNA FLJ13521 fis, clone PLACE1005876, highly similar to Cleavage and polyadenylation specificity factor 100 kDa subunit OS=Homo sapiens PE=2 SV=1 - [B3KN45_HUMAN]	3.19	4	2	2	2					64.89	3.19	2	2	690	78.1424	5.07178
Q7Z417	Nuclear fragile X mental retardation-interacting protein 2 OS=Homo sapiens GN=NUFIP2 PE=1 SV=1 - [NUFP2_HUMAN]	3.17	1	2	2	2					42.71	3.17	2	2	695	76.0747	8.70459
Q8IY63	Angiomotin-like protein 1 OS=Homo sapiens GN=AMOTL1 PE=1 SV=1 - [AMOL1_HUMAN]	3.14	10	2	3	3					62.9038	3.14	3	3	956	106.508	7.10791
B4E0S6	cDNA FLJ55635, highly similar to pre-mRNA-splicing factorATP-dependent RNA helicase DHX15 (EC 3.6.1.-) OS=Homo sapiens PE=2 SV=1 - [B4E0S6_HUMAN]	3.06	2	2	2	3					37.7867	3.06	2	3	784	89.4906	7.45947
Q9NR30	Nucleolar RNA helicase 2 OS=Homo sapiens GN=DDX21 PE=1 SV=5 - [DDX21_HUMAN]	2.55	7	2	2	2					28.3	2.55	2	2	783	87.2904	9.27588
P35579	Myosin-9 OS=Homo sapiens GN=MYH9 PE=1 SV=4 - [MYH9_HUMAN]	2.04	5	2	3	3					29.7	2.04	3	3	1960	226.392	5.60498
B7Z700	cDNA FLJ54557, highly similar to helicase MOV-10 (EC 3.6.1.-) OS=Homo sapiens PE=2 SV=1 - [B7Z700_HUMAN]	2.02	5	2	2	2					0	2.02	2	2	941	106.452	8.80713
B2R5W3	Poly [ADP-ribose] polymerase OS=Homo sapiens PE=2 SV=1 - [B2R5W3_HUMAN]	1.97	5	2	2	2					52.62	1.97	2	2	1014	113.014	8.88037
A0A024R7L5	UPF1 regulator of nonsense transcripts homolog (Yeast), isoform CRA_b OS=Homo sapiens GN=UPF1 PE=4 SV=1 - [A0A024R7L5_HUMAN]	1.88	2	2	2	2					47.56	1.88	2	2	1118	122.958	6.68311
O75145	Liprin-alpha-3 OS=Homo sapiens GN=PPFIA3 PE=1 SV=3 - [LIPA3_HUMAN]	1.84	5	2	2	2					27.63	1.84	2	2	1194	133.414	5.68115
Q9C0J8	pre-mRNA 3' end processing protein WDR33 OS=Homo sapiens GN=WDR33 PE=1 SV=2 - [WDR33_HUMAN]	1.72	2	2	2	2					29.43	1.72	2	2	1336	145.799	9.17334
A0A0D9SEI8	Y-box-binding protein 3 (Fragment) OS=Homo sapiens GN=YBX3 PE=1 SV=1 - [A0A0D9SEI8_HUMAN]	51.09	8	1	3	3					81.2	51.09	3	3	92	10.5313	9.80322
Q76N57	40S ribosomal protein S26 (Fragment) OS=Homo sapiens PE=3 SV=1 - [Q76N57_HUMAN]	39.13	4	1	1	1					26.58	39.13	1	1	23	2.54837	4.90674
B7Z532	cDNA FLJ51028, highly similar to 60 kDa heat shock protein, mitochondrial OS=Homo sapiens PE=2 SV=1 - [B7Z532_HUMAN]	35.51	2	1	6	7					282.298	35.51	6	7	245	26.6692	5.22412
E5RIZ5	Peptidyl-prolyl cis-trans isomerase A OS=Homo sapiens GN=PPIA PE=1 SV=1 - [E5RIZ5_HUMAN]	31.03	7	1	1	1					53.41	31.03	1	1	58	6.17396	6.49365
Q76N53	Ribosomal protein L31 (Fragment) OS=Homo sapiens PE=4 SV=1 - [Q76N53_HUMAN]	29.79	7	1	1	1					32.85	29.79	1	1	47	5.59294	9.31982
K7EJT5	60S ribosomal protein L22 (Fragment) OS=Homo sapiens GN=RPL22 PE=1 SV=1 - [K7EJT5_HUMAN]	27.66	8	1	1	1					23.4	27.66	1	1	47	5.07968	9.42236
A0A140T9Q6	Zinc finger protein RFP (Fragment) OS=Homo sapiens GN=TRIM27 PE=1 SV=1 - [A0A140T9Q6_HUMAN]	26.92	6	1	1	1					33.49	26.92	1	1	52	5.96192	4.43701
M0QZU1	60S ribosomal protein L13a OS=Homo sapiens GN=RPL13A PE=1 SV=1 - [M0QZU1_HUMAN]	23.91	7	1	1	1					46.22	23.91	1	1	46	4.71472	9.99365
H0YLE2	Annexin A2 (Fragment) OS=Homo sapiens GN=ANXA2 PE=1 SV=1 - [H0YLE2_HUMAN]	22.22	17	1	1	1					0	22.22	1	1	45	5.27559	4.50049
F8WE41	Nuclear cap-binding protein subunit 2 OS=Homo sapiens GN=NCBP2 PE=1 SV=1 - [F8WE41_HUMAN]	20.37	3	1	1	1					0	20.37	1	1	54	6.19524	10.1548
J3QS94	TNF receptor-associated factor 4 (Fragment) OS=Homo sapiens GN=TRAF4 PE=1 SV=1 - [J3QS94_HUMAN]	18.48	1	1	1	2					0	18.48	1	2	92	9.84273	6.25244
Q5ZEY3	Glyceraldehyde-3-phosphate dehydrogenase (Fragment) OS=Homo sapiens GN=GAPD PE=2 SV=1 - [Q5ZEY3_HUMAN]	17.44	6	1	1	3	54.58	17.44	1	2	51.03	17.44	1	1	86	9.19504	9.71533
F8WBS5	60S ribosomal protein L35a OS=Homo sapiens GN=RPL35A PE=1 SV=1 - [F8WBS5_HUMAN]	16.36	4	1	1	1					0	16.36	1	1	55	6.46844	9.99365
B7ZMG8	Uncharacterized protein OS=Homo sapiens PE=2 SV=1 - [B7ZMG8_HUMAN]	15.66	18	1	1	1	48.39	15.66	1	1					83	9.05243	4.58936
H0YI43	Myosin light polypeptide 6 (Fragment) OS=Homo sapiens GN=MYL6 PE=1 SV=1 - [H0YI43_HUMAN]	15.66	12	1	1	1					39.61	15.66	1	1	83	9.24322	4.77979
G3V279	Enhancer of rudimentary homolog OS=Homo sapiens GN=ERH PE=1 SV=1 - [G3V279_HUMAN]	15.49	2	1	1	1					42.34	15.49	1	1	71	8.19787	4.70361
E9PH38	Serine/threonine-protein phosphatase 2A 65 kDa regulatory subunit A alpha isoform (Fragment) OS=Homo sapiens GN=PPP2R1A PE=1 SV=2 - [E9PH38_HUMAN]	15.15	9	1	1	1					53.34	15.15	1	1	132	14.6097	8.44092
E9PIL8	Splicing factor 3B subunit 2 (Fragment) OS=Homo sapiens GN=SF3B2 PE=1 SV=8 - [E9PIL8_HUMAN]	15	7	1	1	1					0	15	1	1	80	8.35543	4.71631
Q7Z612	Acidic ribosomal phosphoprotein P1 OS=Homo sapiens PE=2 SV=1 - [Q7Z612_HUMAN]	14.16	4	1	1	1					36.24	14.16	1	1	113	11.3917	4.36084
I3L3P7	40S ribosomal protein S15a OS=Homo sapiens GN=RPS15A PE=1 SV=1 - [I3L3P7_HUMAN]	14	5	1	1	1					37.81	14	1	1	100	11.4702	10.1548
Q5ZEZ4	Alpha-actinin 1 (Fragment) OS=Homo sapiens GN=ACTN1 PE=2 SV=1 - [Q5ZEZ4_HUMAN]	13.95	17	1	1	1					29.12	13.95	1	1	86	10.1891	5.69385
H0YH33	Serine-threonine kinase receptor-associated protein (Fragment) OS=Homo sapiens GN=STRAP PE=1 SV=1 - [H0YH33_HUMAN]	13.68	3	1	1	1					0	13.68	1	1	95	10.591	4.7417
L0R4T3	Histone H2B OS=Homo sapiens GN=ABCF2 PE=3 SV=1 - [L0R4T3_HUMAN]	13.43	21	1	1	1					55.27	13.43	1	1	67	7.30176	8.88037
B4DJP0	cDNA FLJ60601, highly similar to Methylosome protein 50 OS=Homo sapiens PE=2 SV=1 - [B4DJP0_HUMAN]	13.39	2	1	1	1					41.78	13.39	1	1	112	12.043	6.55127
Q8N4C5	DNAJC10 protein OS=Homo sapiens GN=DNAJC10 PE=2 SV=1 - [Q8N4C5_HUMAN]	12.82	4	1	1	1					0	12.82	1	1	78	8.97973	9.71533
E7ERC8	Protein SEC13 homolog (Fragment) OS=Homo sapiens GN=SEC13 PE=1 SV=1 - [E7ERC8_HUMAN]	12.79	7	1	1	1					36.72	12.79	1	1	86	9.62462	6.50732
M0R2L9	40S ribosomal protein S19 (Fragment) OS=Homo sapiens GN=RPS19 PE=1 SV=1 - [M0R2L9_HUMAN]	12.68	6	1	1	1					43.9	12.68	1	1	71	8.18427	8.88037
J3KTJ3	60S ribosomal protein L23 OS=Homo sapiens GN=RPL23 PE=1 SV=1 - [J3KTJ3_HUMAN]	12.35	3	1	1	1					0	12.35	1	1	81	8.89379	10.1401
H0YLA2	Signal recognition particle 14 kDa protein OS=Homo sapiens GN=SRP14 PE=1 SV=1 - [H0YLA2_HUMAN]	12.17	2	1	1	1					75.2	12.17	1	1	115	13.0498	9.56885
A4UCS6	Peroxiredoxin 6 (Fragment) OS=Homo sapiens PE=2 SV=1 - [A4UCS6_HUMAN]	11.25	2	1	1	1					43.34	11.25	1	1	80	9.00878	5.14795
F8WD59	40S ribosomal protein SA (Fragment) OS=Homo sapiens GN=RPSA PE=1 SV=2 - [F8WD59_HUMAN]	11.21	6	1	1	1					44.02	11.21	1	1	116	12.6397	9.40771
F8W7C6	60S ribosomal protein L10 OS=Homo sapiens GN=RPL10 PE=1 SV=2 - [F8W7C6_HUMAN]	11.04	1	1	1	1					52.3	11.04	1	1	163	18.5527	9.94971
I3L0T6	rRNA methyltransferase 3, mitochondrial OS=Homo sapiens GN=MRM3 PE=1 SV=1 - [I3L0T6_HUMAN]	10.91	2	1	1	1					33.1	10.91	1	1	110	12.5897	10.3745
F5H6P7	Protein mago nashi homolog 2 OS=Homo sapiens GN=MAGOHB PE=4 SV=1 - [F5H6P7_HUMAN]	10.78	3	1	1	1					25.67	10.78	1	1	102	11.7912	5.51611
Q5VVC9	60S ribosomal protein L11 (Fragment) OS=Homo sapiens GN=RPL11 PE=1 SV=1 - [Q5VVC9_HUMAN]	10.69	4	1	1	2					81.69	10.69	1	2	131	14.9138	8.86572
A0A0A0MSI0	Peroxiredoxin-1 (Fragment) OS=Homo sapiens GN=PRDX1 PE=1 SV=1 - [A0A0A0MSI0_HUMAN]	10.53	4	1	2	2					44.45	10.53	2	2	171	18.9637	6.91748
Q9H3K6	BolA-like protein 2 OS=Homo sapiens GN=BOLA2 PE=1 SV=1 - [BOLA2_HUMAN]	10.47	2	1	1	1					30.82	10.47	1	1	86	10.1102	6.52197
K7EMT0	Splicing factor 3A subunit 2 (Fragment) OS=Homo sapiens GN=SF3A2 PE=1 SV=2 - [K7EMT0_HUMAN]	10.37	3	1	1	1					21.49	10.37	1	1	135	15.2148	9.77393
Q5NV79	V5-4 protein (Fragment) OS=Homo sapiens GN=V5-4 PE=4 SV=1 - [Q5NV79_HUMAN]	10.1	2	1	1	1	43.65	10.1	1	1					99	10.672	5.80811
P62699	Protein yippee-like 5 OS=Homo sapiens GN=YPEL5 PE=1 SV=1 - [YPEL5_HUMAN]	9.92	1	1	1	1					43.01	9.92	1	1	121	13.8328	7.31299
I3L2F4	Enhancer of mRNA-decapping protein 4 (Fragment) OS=Homo sapiens GN=EDC4 PE=1 SV=1 - [I3L2F4_HUMAN]	9.63	2	1	1	1					0	9.63	1	1	135	14.8806	8.88037
I3L3H2	Eukaryotic initiation factor 4A-III (Fragment) OS=Homo sapiens GN=EIF4A3 PE=1 SV=1 - [I3L3H2_HUMAN]	9.6	2	1	1	1					50.11	9.6	1	1	125	13.5748	5.50342
A0A024R326	60S ribosomal protein L29 OS=Homo sapiens GN=RPL29 PE=1 SV=1 - [A0A024R326_HUMAN]	9.55	3	1	1	1					47.09	9.55	1	1	157	17.5419	11.6636
J3KTJ8	60S ribosomal protein L26 (Fragment) OS=Homo sapiens GN=RPL26 PE=4 SV=8 - [J3KTJ8_HUMAN]	9.38	10	1	1	1					38.44	9.38	1	1	96	11.4912	10.9019
A4QN18	SEC16A protein (Fragment) OS=Homo sapiens GN=SEC16A PE=2 SV=1 - [A4QN18_HUMAN]	9.28	7	1	12	13					188.531	9.28	12	13	1961	210.944	5.49072
E7ETK0	40S ribosomal protein S24 OS=Homo sapiens GN=RPS24 PE=1 SV=1 - [E7ETK0_HUMAN]	9.16	3	1	1	1					27.94	9.16	1	1	131	15.1873	10.8872
P46783	40S ribosomal protein S10 OS=Homo sapiens GN=RPS10 PE=1 SV=1 - [RS10_HUMAN]	9.09	4	1	1	1					28.21	9.09	1	1	165	18.8859	10.1548
Q9BSM5	Putative uncharacterized protein (Fragment) OS=Homo sapiens PE=2 SV=1 - [Q9BSM5_HUMAN]	9.06	14	1	2	4	44.55	3.02	1	1	69.8412	9.06	2	3	298	31.733	9.15869
O15027	Protein transport protein Sec16A OS=Homo sapiens GN=SEC16A PE=1 SV=3 - [SC16A_HUMAN]	8.86	11	1	12	13					200.893	8.86	12	13	2179	233.373	5.63037
A2A3R7	40S ribosomal protein S6 OS=Homo sapiens GN=RPS6 PE=1 SV=1 - [A2A3R7_HUMAN]	8.79	3	1	1	1					32.32	8.79	1	1	91	10.4084	5.47803
F8VV32	Lysozyme C OS=Homo sapiens GN=LYZ PE=1 SV=1 - [F8VV32_HUMAN]	8.65	3	1	1	1	54.44	8.65	1	1					104	11.4807	9.0708
A0A0D9SFR4	PDZ and LIM domain protein 5 (Fragment) OS=Homo sapiens GN=PDLIM5 PE=1 SV=4 - [A0A0D9SFR4_HUMAN]	8.52	4	1	1	1					0	8.52	1	1	176	17.7813	9.87646
B4DKT5	cDNA FLJ53054, highly similar to Insulin-like growth factor 2 mRNA-binding protein 2 OS=Homo sapiens PE=2 SV=1 - [B4DKT5_HUMAN]	8.33	3	1	2	2					51.9	8.33	2	2	300	33.3026	8.74854
D6RD47	40S ribosomal protein S23 OS=Homo sapiens GN=RPS23 PE=1 SV=1 - [D6RD47_HUMAN]	8.21	2	1	1	1					0	8.21	1	1	134	14.8279	10.228
G1UI31	Desmoplakin (Fragment) OS=Homo sapiens GN=DSP PE=2 SV=1 - [G1UI31_HUMAN]	8	5	1	1	1					28.64	8	1	1	125	13.9606	5.22412
P62318	Small nuclear ribonucleoprotein Sm D3 OS=Homo sapiens GN=SNRPD3 PE=1 SV=1 - [SMD3_HUMAN]	7.94	1	1	1	1					62.76	7.94	1	1	126	13.9073	10.3159
E9PNR9	Protein arginine N-methyltransferase 1 (Fragment) OS=Homo sapiens GN=PRMT1 PE=1 SV=1 - [E9PNR9_HUMAN]	7.5	9	1	1	1					55.31	7.5	1	1	160	18.2853	6.39209
L0R5A1	Alternative protein CSF2RB OS=Homo sapiens GN=CSF2RB PE=4 SV=1 - [L0R5A1_HUMAN]	7.41	1	1	1	1					0	7.41	1	1	108	11.6381	11.2974
G3V4N7	Creatine kinase B-type (Fragment) OS=Homo sapiens GN=CKB PE=1 SV=1 - [G3V4N7_HUMAN]	7.37	5	1	1	1					79.37	7.37	1	1	217	24.1008	5.07178
E5RJR5	S-phase kinase-associated protein 1 OS=Homo sapiens GN=SKP1 PE=1 SV=1 - [E5RJR5_HUMAN]	7.36	2	1	1	1					30.91	7.36	1	1	163	18.7083	4.70361
B4DXF1	cDNA FLJ57223 OS=Homo sapiens PE=2 SV=1 - [B4DXF1_HUMAN]	7.05	4	1	1	1					22.19	7.05	1	1	156	16.7935	7.72314
Q2VPJ6	HSP90AA1 protein (Fragment) OS=Homo sapiens GN=HSP90AA1 PE=2 SV=1 - [Q2VPJ6_HUMAN]	6.84	14	1	4	5	56.7967	5.3	3	3	49.957	3.25	2	2	585	68.3288	5.18604
Q9H369	PRO1633 OS=Homo sapiens PE=2 SV=1 - [Q9H369_HUMAN]	6.56	5	1	1	1					47.53	6.56	1	1	183	19.51	6.02393
Q86YL5	Testis development-related protein OS=Homo sapiens GN=TDRP PE=1 SV=2 - [TDRP_HUMAN]	6.49	1	1	1	1					0	6.49	1	1	185	20.3903	6.01123
P19105	Myosin regulatory light chain 12A OS=Homo sapiens GN=MYL12A PE=1 SV=2 - [ML12A_HUMAN]	6.43	4	1	1	1					38.39	6.43	1	1	171	19.7815	4.80518
Q8N1H4	cDNA FLJ40872 fis, clone TUTER2000283, highly similar to Homo sapiens transformer-2-beta (SFRS10) gene OS=Homo sapiens PE=2 SV=1 - [Q8N1H4_HUMAN]	6.35	5	1	1	1					46.7	6.35	1	1	252	29.1832	10.6528
Q1JQ76	Ribosomal protein (Fragment) OS=Homo sapiens GN=RPL10A PE=2 SV=1 - [Q1JQ76_HUMAN]	6.31	2	1	1	1					0	6.31	1	1	206	23.5209	10.0669
B4DMA2	cDNA FLJ54023, highly similar to Heat shock protein HSP 90-beta OS=Homo sapiens PE=2 SV=1 - [B4DMA2_HUMAN]	6.12	14	1	4	5	46.77	3.21	2	2	55.626	4.37	3	3	686	79.1451	5.021
B4DP82	cDNA FLJ51018, highly similar to 60S ribosomal protein L4 OS=Homo sapiens PE=2 SV=1 - [B4DP82_HUMAN]	5.96	8	1	1	1					46.07	5.96	1	1	151	16.5614	10.6968
B4DTW7	cDNA FLJ61400, highly similar to Pre-mRNA 3'-end-processing factor FIP1 OS=Homo sapiens PE=2 SV=1 - [B4DTW7_HUMAN]	5.88	2	1	1	1					31.07	5.88	1	1	221	24.1165	9.42236
H3BMQ8	Fructose-bisphosphate aldolase A (Fragment) OS=Homo sapiens GN=ALDOA PE=1 SV=1 - [H3BMQ8_HUMAN]	5.71	7	1	1	1					32.28	5.71	1	1	140	15.453	8.57275
B4DUI5	Triosephosphate isomerase OS=Homo sapiens PE=2 SV=1 - [B4DUI5_HUMAN]	5.63	5	1	1	1					32.63	5.63	1	1	213	22.8567	6.91748
E7ESG8	Serine/threonine-protein phosphatase (Fragment) OS=Homo sapiens GN=PPP2CA PE=1 SV=1 - [E7ESG8_HUMAN]	5.52	8	1	1	1					34.07	5.52	1	1	145	16.8435	5.87158
B4DLP4	Ribosomal protein L15 OS=Homo sapiens PE=2 SV=1 - [B4DLP4_HUMAN]	5.49	2	1	1	1					18.62	5.49	1	1	164	19.3266	11.9272
Q9BU76	Multiple myeloma tumor-associated protein 2 OS=Homo sapiens GN=MMTAG2 PE=1 SV=1 - [MMTA2_HUMAN]	5.32	1	1	1	1					48.64	5.32	1	1	263	29.3939	10.0229
Q86U42	Polyadenylate-binding protein 2 OS=Homo sapiens GN=PABPN1 PE=1 SV=3 - [PABP2_HUMAN]	5.23	1	1	1	1					53.09	5.23	1	1	306	32.729	5.05908
D6R9P3	Heterogeneous nuclear ribonucleoprotein A/B OS=Homo sapiens GN=HNRNPAB PE=1 SV=1 - [D6R9P3_HUMAN]	5	5	1	1	1					51.56	5	1	1	280	30.284	7.91357
B4DHM5	Phosphoglycerate kinase OS=Homo sapiens PE=2 SV=1 - [B4DHM5_HUMAN]	4.96	4	1	1	1					55.09	4.96	1	1	242	25.6602	5.78271
J3KSY7	Protein CASC3 (Fragment) OS=Homo sapiens GN=CASC3 PE=1 SV=1 - [J3KSY7_HUMAN]	4.93	4	1	1	1					32.64	4.93	1	1	223	25.7461	9.17334
D6RE80	Macrophage erythroblast attacher (Fragment) OS=Homo sapiens GN=MAEA PE=1 SV=1 - [D6RE80_HUMAN]	4.92	9	1	1	1					30.86	4.92	1	1	183	20.9309	8.17725
E9PH82	Protein FAM98A OS=Homo sapiens GN=FAM98A PE=1 SV=1 - [E9PH82_HUMAN]	4.81	5	1	1	1					63.84	4.81	1	1	312	34.4091	8.27979
Q49AJ9	RPL3 protein OS=Homo sapiens GN=RPL3 PE=2 SV=1 - [Q49AJ9_HUMAN]	4.78	8	1	1	1					30.8	4.78	1	1	251	28.5635	10.1694
C9JZG1	Eukaryotic translation initiation factor 3 subunit B (Fragment) OS=Homo sapiens GN=EIF3B PE=1 SV=1 - [C9JZG1_HUMAN]	4.64	5	1	1	1					28.01	4.64	1	1	302	33.362	4.36084
A8K3M9	cDNA FLJ76387, highly similar to Homo sapiens splicing factor, arginine/serine-rich 9 (SFRS9), mRNA OS=Homo sapiens PE=2 SV=1 - [A8K3M9_HUMAN]	4.52	2	1	1	1					37.15	4.52	1	1	221	25.4984	8.646
A8K9G2	cDNA FLJ76366 OS=Homo sapiens PE=2 SV=1 - [A8K9G2_HUMAN]	4.48	9	1	1	1					39.39	4.48	1	1	201	22.0545	4.90674
Q59GY3	Arginine/serine-rich splicing factor 6 variant (Fragment) OS=Homo sapiens PE=2 SV=1 - [Q59GY3_HUMAN]	4.3	9	1	1	1					35.63	4.3	1	1	279	31.8461	10.9458
P31944	Caspase-14 OS=Homo sapiens GN=CASP14 PE=1 SV=2 - [CASPE_HUMAN]	4.13	1	1	1	1	25	4.13	1	1					242	27.662	5.57959
Q8WU01	CSDE1 protein (Fragment) OS=Homo sapiens GN=CSDE1 PE=2 SV=1 - [Q8WU01_HUMAN]	4.04	6	1	1	1					19.9	4.04	1	1	272	30.089	5.43994
A0A087WWT3	Serum albumin OS=Homo sapiens GN=ALB PE=1 SV=1 - [A0A087WWT3_HUMAN]	3.79	13	1	1	2	45.82	3.79	1	1	38.45	3.79	1	1	396	45.1184	6.1001
B9A064	Immunoglobulin lambda-like polypeptide 5 OS=Homo sapiens GN=IGLL5 PE=2 SV=2 - [IGLL5_HUMAN]	3.74	14	1	1	1					39.35	3.74	1	1	214	23.0486	8.83643
H0YL53	Protein regulator of cytokinesis 1 (Fragment) OS=Homo sapiens GN=PRC1 PE=1 SV=1 - [H0YL53_HUMAN]	3.59	4	1	1	1					29.24	3.59	1	1	195	23.0598	9.36377
Q2NLD4	PURA protein (Fragment) OS=Homo sapiens GN=PURA PE=2 SV=1 - [Q2NLD4_HUMAN]	3.51	4	1	1	1					50.46	3.51	1	1	285	31.9952	7.04932
A6XGL3	Protease serine 1 OS=Homo sapiens GN=PRSS1 PE=1 SV=1 - [A6XGL3_HUMAN]	3.38	8	1	1	1					16.41	3.38	1	1	237	25.3825	7.54736
P25311	Zinc-alpha-2-glycoprotein OS=Homo sapiens GN=AZGP1 PE=1 SV=2 - [ZA2G_HUMAN]	3.36	1	1	1	1					32.89	3.36	1	1	298	34.2371	6.04932
B4DJI1	cDNA FLJ52549, highly similar to L-lactate dehydrogenase A chain (EC 1.1.1.27) OS=Homo sapiens PE=2 SV=1 - [B4DJI1_HUMAN]	3.28	2	1	1	1	28.68	3.28	1	1					305	33.5717	8.45557
P31689	DnaJ homolog subfamily A member 1 OS=Homo sapiens GN=DNAJA1 PE=1 SV=2 - [DNJA1_HUMAN]	3.27	1	1	1	1					29.54	3.27	1	1	397	44.8395	7.07861
K7ENG2	Splicing factor U2AF 65 kDa subunit OS=Homo sapiens GN=U2AF2 PE=1 SV=1 - [K7ENG2_HUMAN]	3.26	3	1	1	1					46.44	3.26	1	1	307	33.8799	5.03369
D6R991	Matrin-3 (Fragment) OS=Homo sapiens GN=MATR3 PE=1 SV=1 - [D6R991_HUMAN]	3.23	5	1	1	1					0	3.23	1	1	433	48.1297	7.50342
A0A1W2PQP5	Protein PRRC2B OS=Homo sapiens GN=PRRC2B PE=1 SV=1 - [A0A1W2PQP5_HUMAN]	3.07	3	1	1	1					60.72	3.07	1	1	326	34.7165	9.72998
P07195	L-lactate dehydrogenase B chain OS=Homo sapiens GN=LDHB PE=1 SV=2 - [LDHB_HUMAN]	2.99	1	1	1	1					36.71	2.99	1	1	334	36.6151	6.04932
B4DHT9	cDNA FLJ58812, highly similar to Endoplasmin (Heat shock protein 90kDa beta member 1) OS=Homo sapiens PE=2 SV=1 - [B4DHT9_HUMAN]	2.99	5	1	1	1					19.51	2.99	1	1	468	54.5434	5.04639
B3KUJ2	cDNA FLJ40024 fis, clone STOMA2007745, highly similar to UBIQUITIN-ACTIVATING ENZYME E1 OS=Homo sapiens PE=2 SV=1 - [B3KUJ2_HUMAN]	2.96	5	1	1	1					31.34	2.96	1	1	506	56.8626	6.37939
Q96J01	THO complex subunit 3 OS=Homo sapiens GN=THOC3 PE=1 SV=1 - [THOC3_HUMAN]	2.85	1	1	1	1					35.6	2.85	1	1	351	38.7468	6.0874
A8K7D9	Importin subunit alpha OS=Homo sapiens PE=2 SV=1 - [A8K7D9_HUMAN]	2.84	3	1	1	1					27.45	2.84	1	1	529	57.7979	5.40186
B4DY09	Interleukin enhancer-binding factor 2 OS=Homo sapiens GN=ILF2 PE=1 SV=1 - [B4DY09_HUMAN]	2.84	4	1	1	1					0	2.84	1	1	352	38.8862	4.94482
C9J7E8	Muskelin OS=Homo sapiens GN=MKLN1 PE=1 SV=1 - [C9J7E8_HUMAN]	2.8	3	1	1	1					0	2.8	1	1	643	74.4192	5.96045
A0A024R2Z6	Guanine nucleotide binding protein-like 3 (Nucleolar), isoform CRA_b OS=Homo sapiens GN=GNL3 PE=4 SV=1 - [A0A024R2Z6_HUMAN]	2.79	2	1	1	1					0	2.79	1	1	537	60.5345	8.79248
B4DHN0	Mitogen-activated protein kinase OS=Homo sapiens PE=2 SV=1 - [B4DHN0_HUMAN]	2.59	3	1	1	1					0	2.59	1	1	348	40.3948	7.15186
M0R3F1	Heterogeneous nuclear ribonucleoprotein U-like protein 1 (Fragment) OS=Homo sapiens GN=HNRNPUL1 PE=1 SV=1 - [M0R3F1_HUMAN]	2.34	8	1	1	1					21.3	2.34	1	1	641	71.677	8.98291
Q59FC9	Enigma homolog (Fragment) OS=Homo sapiens PE=2 SV=1 - [Q59FC9_HUMAN]	2.29	3	1	1	1					44.93	2.29	1	1	436	48.9306	7.86963
H0YJ91	Pecanex-like protein 1 (Fragment) OS=Homo sapiens GN=PCNX1 PE=4 SV=1 - [H0YJ91_HUMAN]	2.11	1	1	1	1					0	2.11	1	1	1328	148.94	7.07861
B4E1K8	Eukaryotic translation initiation factor 3 subunit D OS=Homo sapiens GN=EIF3D PE=2 SV=1 - [B4E1K8_HUMAN]	2	2	1	1	1					38.31	2	1	1	451	52.7942	5.79541
Q4ZG72	RNA helicase (Fragment) OS=Homo sapiens GN=DDX18 PE=3 SV=1 - [Q4ZG72_HUMAN]	1.83	2	1	1	1					43.47	1.83	1	1	546	61.5561	9.02686
O76013	Keratin, type I cuticular Ha6 OS=Homo sapiens GN=KRT36 PE=2 SV=1 - [KRT36_HUMAN]	1.71	1	1	1	1	40.58	1.71	1	1					467	52.214	4.94482
Q6PIX2	SFPQ protein (Fragment) OS=Homo sapiens GN=SFPQ PE=2 SV=1 - [Q6PIX2_HUMAN]	1.71	4	1	1	1					57.6	1.71	1	1	525	55.4353	9.89111
B4DQ50	cDNA FLJ56823, highly similar to Protein-glutamine gamma-glutamyltransferase E (EC 2.3.2.13) OS=Homo sapiens PE=2 SV=1 - [B4DQ50_HUMAN]	1.69	2	1	1	1	45.05	1.69	1	1					533	58.7573	7.15186
B4DF60	cDNA FLJ55960, highly similar to Protein transport protein Sec23A OS=Homo sapiens PE=2 SV=1 - [B4DF60_HUMAN]	1.66	4	1	1	1					26.19	1.66	1	1	663	74.2454	7.6792
A5PLK7	RCC2 protein (Fragment) OS=Homo sapiens GN=RCC2 PE=2 SV=1 - [A5PLK7_HUMAN]	1.53	2	1	1	1					27.88	1.53	1	1	457	49.6471	8.68994
Q05BY4	C1orf167 protein (Fragment) OS=Homo sapiens GN=C1orf167 PE=2 SV=1 - [Q05BY4_HUMAN]	1.51	5	1	1	1					38.47	1.51	1	1	531	59.1238	10.4185
C9J6B6	Eukaryotic translation initiation factor 4 gamma 1 (Fragment) OS=Homo sapiens GN=EIF4G1 PE=1 SV=1 - [C9J6B6_HUMAN]	1.45	13	1	1	1					74.84	1.45	1	1	757	82.4436	4.83057
P51116	Fragile X mental retardation syndrome-related protein 2 OS=Homo sapiens GN=FXR2 PE=1 SV=2 - [FXR2_HUMAN]	1.34	1	1	1	1					29.78	1.34	1	1	673	74.178	6.22705
P35580	Myosin-10 OS=Homo sapiens GN=MYH10 PE=1 SV=3 - [MYH10_HUMAN]	1.27	3	1	2	2					37.2	1.27	2	2	1976	228.858	5.5415
A0A0G2JNN3	Leukocyte receptor cluster member 8 (Fragment) OS=Homo sapiens GN=LENG8 PE=1 SV=1 - [A0A0G2JNN3_HUMAN]	1.1	6	1	1	1					26.75	1.1	1	1	726	79.437	9.5542
Q02413	Desmoglein-1 OS=Homo sapiens GN=DSG1 PE=1 SV=2 - [DSG1_HUMAN]	0.95	1	1	1	1					40.43	0.95	1	1	1049	113.676	5.03369
Q96F88	Processing of 1, ribonuclease P/MRP subunit (S. cerevisiae) OS=Homo sapiens GN=POP1 PE=2 SV=1 - [Q96F88_HUMAN]	0.88	2	1	1	1					44.52	0.88	1	1	1024	114.608	9.20264
A0A024R8K8	Helicase with zinc finger, isoform CRA_a OS=Homo sapiens GN=HELZ PE=4 SV=1 - [A0A024R8K8_HUMAN]	0.67	4	1	1	1					35.17	0.67	1	1	1942	218.861	7.41553
O60382	KIAA0324 (Fragment) OS=Homo sapiens GN=KIAA0324 PE=4 SV=1 - [O60382_HUMAN]	0.5	2	1	1	1					38.01	0.5	1	1	1791	191.193	11.9272
Q5D862	Filaggrin-2 OS=Homo sapiens GN=FLG2 PE=1 SV=1 - [FILA2_HUMAN]	0.46	1	1	1	1	60.51	0.46	1	1					2391	247.928	8.30908
D3DWB6	Ubiquitin specific peptidase 9, X-linked, isoform CRA_b OS=Homo sapiens GN=USP9X PE=1 SV=1 - [D3DWB6_HUMAN]	0.46	2	1	1	1					35.32	0.46	1	1	2379	271.081	5.97314
