# Supplementary material for: TRAF4 positively regulates the osteogenic differentiation of mesenchymal stem cells by acting as an E3 ubiquitin ligase to degrade Smurf2
Source: Cell Death Differ. 2019 May 10;26(12):2652–66. doi: 10.1038/s41418-019-0328-3 (PMC7224386; doi:10.1038/s41418-019-0328-3)
Supplement: Supplementary file 8 — Supplementary Document 2 [file 41418_2019_328_MOESM8_ESM.xlsx]

## Sheet: R20171100002_NC
	Reference	PepCount	UniquePepCount	CoverPercent	MW	PI
	FileScan	Sequence	MH+	Diff(MH+)	Charge	Rank	Score	DeltaScore	ExpectValue	Ions	Reference	DIFF_MODIFIED_CANDIDATE	PI	MissCleavage	Modification	MatchedTIC	NumProteaseTermini	Engine	Tag	Decoy
NC group	sp|Q9HAU4|SMUF2_HUMAN E3 ubiquitin-protein ligase SMURF2 OS=Homo sapiens GN=SMURF2 PE=1 SV=1	58	30	0.3476	86194.8	8.18
	R20171100002_NC,4188	K.ALQGAAGPR.L	840.469	0.00021	2	1	47.12	0	9.7e-07	0|0	sp|Q9HAU4|SMUF2_HUMAN		9.8	0		0	2	MASCOT		T
	R20171100002_NC,4627	K.ALQGAAGPR.L	840.469	-9e-05	2	1	34.14	0	1.93e-05	0|0	sp|Q9HAU4|SMUF2_HUMAN		9.8	0		0	2	MASCOT		T
	R20171100002_NC,15137	K.AVEFFDEER.R	1141.52	6e-05	2	1	49.1	0	6.15e-07	0|0	sp|Q9HAU4|SMUF2_HUMAN		4	0		0	2	MASCOT		T
	R20171100002_NC,15537	K.AVEFFDEER.R	1141.52	4e-05	2	1	54.09	0	1.95e-07	0|0	sp|Q9HAU4|SMUF2_HUMAN		4	0		0	2	MASCOT		T
	R20171100002_NC,15922	K.AVEFFDEER.R	1141.52	-0.00131	2	1	33.99	0	2e-05	0|0	sp|Q9HAU4|SMUF2_HUMAN		4	0		0	2	MASCOT		T
	R20171100002_NC,11660	K.FRGEEGLDYGGVAR.E	1525.74	-0.00135	3	1	37.18	0	9.57e-06	0|0	sp|Q9HAU4|SMUF2_HUMAN		4.68	1		0	2	MASCOT		T
	R20171100002_NC,5209	K.HCTPDSNIVK.W	1170.56	0.00016	2	1	43.77	0	2.1e-06	0|0	sp|Q9HAU4|SMUF2_HUMAN		6.73	0		0	2	MASCOT		T
	R20171100002_NC,5449	K.HCTPDSNIVK.W	1170.56	-0.00034	3	1	28.87	0	6.49e-05	0|0	sp|Q9HAU4|SMUF2_HUMAN		6.73	0		0	2	MASCOT		T
	R20171100002_NC,5633	K.HCTPDSNIVK.W	1170.56	-8e-05	2	1	45.45	0	1.43e-06	0|0	sp|Q9HAU4|SMUF2_HUMAN		6.73	0		0	2	MASCOT		T
	R20171100002_NC,12625	K.IDVNDWK.V	889.441	-0.00018	2	1	24.82	0	0.000165	0|0	sp|Q9HAU4|SMUF2_HUMAN		4.21	0		0	2	MASCOT		T
	R20171100002_NC,5767	K.LGPNDNDTVR.G	1100.53	0.00056	2	1	45.41	0	1.44e-06	0|0	sp|Q9HAU4|SMUF2_HUMAN		4.21	0		0	2	MASCOT		T
	R20171100002_NC,6193	K.LGPNDNDTVR.G	1100.53	-0.00068	2	1	59.58	0	5.51e-08	0|0	sp|Q9HAU4|SMUF2_HUMAN		4.21	0		0	2	MASCOT		T
	R20171100002_NC,3434	K.NTLDPK.W	687.367	0.00019	2	1	25.75	0	0.000133	0|0	sp|Q9HAU4|SMUF2_HUMAN		5.84	0		0	2	MASCOT		T
	R20171100002_NC,5791	K.QLLGK*.S	672.404	-0.00044	2	1	20.58	0	0.000437	0|0	sp|Q9HAU4|SMUF2_HUMAN		8.75	0	114.042923 GlyGly (K)	0	2	MASCOT		T
	R20171100002_NC,4347	K.SIPVNEENKK.E	1157.62	0.00012	2	1	28.5	0	7.06e-05	0|0	sp|Q9HAU4|SMUF2_HUMAN		5.86	1		0	2	MASCOT		T
	R20171100002_NC,4783	K.SIPVNEENKK.E	1157.62	-0.00028	2	1	48.54	0	7e-07	0|0	sp|Q9HAU4|SMUF2_HUMAN		5.86	1		0	2	MASCOT		T
	R20171100002_NC,2998	K.TFDEK.E	639.298	0.0001	2	1	21.85	0	0.000327	0|0	sp|Q9HAU4|SMUF2_HUMAN		4.37	0		0	2	MASCOT		T
	R20171100002_NC,5766	K.VVVDGSGQCHSTDTVK.N	1688.79	0.00521	2	1	65.5	0	1.41e-08	0|0	sp|Q9HAU4|SMUF2_HUMAN		5.21	0		0	2	MASCOT		T
	R20171100002_NC,5808	K.VVVDGSGQCHSTDTVK.N	1688.79	-0.00015	3	1	27.69	0	8.51e-05	0|0	sp|Q9HAU4|SMUF2_HUMAN		5.21	0		0	2	MASCOT		T
	R20171100002_NC,12592	R.EEIFEESYR.Q	1201.54	-0.00112	2	1	32.53	0	2.79e-05	0|0	sp|Q9HAU4|SMUF2_HUMAN		4.09	0		0	2	MASCOT		T
	R20171100002_NC,13599	R.EEIFEESYR.Q	1201.54	0.00026	2	1	35.91	0	1.28e-05	0|0	sp|Q9HAU4|SMUF2_HUMAN		4.09	0		0	2	MASCOT		T
	R20171100002_NC,14000	R.EEIFEESYR.Q	1201.54	-0.00044	2	1	28.78	0	6.62e-05	0|0	sp|Q9HAU4|SMUF2_HUMAN		4.09	0		0	2	MASCOT		T
	R20171100002_NC,10891	R.GEEGLDYGGVAR.E	1222.57	0.00011	2	1	49.9	0	5.12e-07	0|0	sp|Q9HAU4|SMUF2_HUMAN		4.14	0		0	2	MASCOT		T
	R20171100002_NC,18246	R.GIEAQFLALQK.G	1217.69	4e-05	2	1	41.94	0	3.2e-06	0|0	sp|Q9HAU4|SMUF2_HUMAN		6	0		0	2	MASCOT		T
	R20171100002_NC,10803	R.GQIVVSLQSR.D	1086.63	-0.00154	2	1	25.55	0	0.000139	0|0	sp|Q9HAU4|SMUF2_HUMAN		9.75	0		0	2	MASCOT		T
	R20171100002_NC,12251	R.GQIVVSLQSR.D	1086.63	-0.00038	2	1	44.44	0	1.8e-06	0|0	sp|Q9HAU4|SMUF2_HUMAN		9.75	0		0	2	MASCOT		T
	R20171100002_NC,14551	R.IDIPPYESYEK.L	1353.66	0.00059	2	1	40.13	0	4.85e-06	0|0	sp|Q9HAU4|SMUF2_HUMAN		4.14	0		0	2	MASCOT		T
	R20171100002_NC,14977	R.IDIPPYESYEK.L	1353.66	0.0001	2	1	50.04	0	4.95e-07	0|0	sp|Q9HAU4|SMUF2_HUMAN		4.14	0		0	2	MASCOT		T
	R20171100002_NC,15361	R.IDIPPYESYEK.L	1353.66	0.00058	2	1	32.58	0	2.76e-05	0|0	sp|Q9HAU4|SMUF2_HUMAN		4.14	0		0	2	MASCOT		T
	R20171100002_NC,15753	R.IDIPPYESYEK.L	1353.66	0.00044	2	1	27.4	0	9.1e-05	0|0	sp|Q9HAU4|SMUF2_HUMAN		4.14	0		0	2	MASCOT		T
	R20171100002_NC,16135	R.IDIPPYESYEK.L	1353.66	0.0004	2	1	25.4	0	0.000144	0|0	sp|Q9HAU4|SMUF2_HUMAN		4.14	0		0	2	MASCOT		T
	R20171100002_NC,16511	R.IDIPPYESYEK.L	1353.66	0.00082	2	1	24.51	0	0.000177	0|0	sp|Q9HAU4|SMUF2_HUMAN		4.14	0		0	2	MASCOT		T
	R20171100002_NC,4149	R.IEVSR.E	603.346	1e-05	2	1	34.88	0	1.63e-05	0|0	sp|Q9HAU4|SMUF2_HUMAN		6	0		0	2	MASCOT		T
	R20171100002_NC,4566	R.IEVSR.E	603.346	0.00031	2	1	24.56	0	0.000175	0|0	sp|Q9HAU4|SMUF2_HUMAN		6	0		0	2	MASCOT		T
	R20171100002_NC,6580	R.IGTGGQVVDCSR.L	1248.6	-0.00094	2	1	37.23	0	9.46e-06	0|0	sp|Q9HAU4|SMUF2_HUMAN		5.83	0		0	2	MASCOT		T
	R20171100002_NC,7153	R.IGTGGQVVDCSR.L	1248.6	8e-05	2	1	78.53	0	7.01e-10	0|0	sp|Q9HAU4|SMUF2_HUMAN		5.83	0		0	2	MASCOT		T
	R20171100002_NC,7571	R.IGTGGQVVDCSR.L	1248.6	2e-05	2	1	38.97	0	6.34e-06	0|0	sp|Q9HAU4|SMUF2_HUMAN		5.83	0		0	2	MASCOT		T
	R20171100002_NC,10990	R.IQYLNHITR.T	1157.64	-0.0001	3	1	27.94	0	8.03e-05	0|0	sp|Q9HAU4|SMUF2_HUMAN		8.75	0		0	2	MASCOT		T
	R20171100002_NC,7091	R.LDLCK.L	648.339	-0.00031	2	1	25.9	0	0.000129	0|0	sp|Q9HAU4|SMUF2_HUMAN		5.83	0		0	2	MASCOT		T
	R20171100002_NC,7505	R.LDLCK.L	648.339	0.00015	2	1	23.75	0	0.000211	0|0	sp|Q9HAU4|SMUF2_HUMAN		5.83	0		0	2	MASCOT		T
	R20171100002_NC,7895	R.LDLCK.L	648.339	-0.00039	1	1	30.64	0	4.31e-05	0|0	sp|Q9HAU4|SMUF2_HUMAN		5.83	0		0	2	MASCOT		T
	R20171100002_NC,18227	R.LFDNDLPDGWEER.R	1605.72	0.00245	2	1	22.71	0	0.000268	0|0	sp|Q9HAU4|SMUF2_HUMAN		3.77	0		0	2	MASCOT		T
	R20171100002_NC,3594	R.LKDTGYQR.L	980.516	-0.00018	3	1	44.14	0	1.93e-06	0|0	sp|Q9HAU4|SMUF2_HUMAN		8.59	1		0	2	MASCOT		T
	R20171100002_NC,3667	R.LKDTGYQR.L	980.516	-3e-05	2	1	39.03	0	6.25e-06	0|0	sp|Q9HAU4|SMUF2_HUMAN		8.59	1		0	2	MASCOT		T
	R20171100002_NC,8928	R.LLSNAINR.L	900.526	-0.00062	2	1	38.26	0	7.46e-06	0|0	sp|Q9HAU4|SMUF2_HUMAN		9.75	0		0	2	MASCOT		T
	R20171100002_NC,15098	R.LPDPFAK.V	787.435	-0.00015	2	1	26.2	0	0.00012	0|0	sp|Q9HAU4|SMUF2_HUMAN		5.84	0		0	2	MASCOT		T
	R20171100002_NC,15495	R.LPDPFAK.V	787.435	-3e-05	2	1	28.25	0	7.48e-05	0|0	sp|Q9HAU4|SMUF2_HUMAN		5.84	0		0	2	MASCOT		T
	R20171100002_NC,15889	R.LPDPFAK.V	787.435	-0.00015	2	1	31.74	0	3.35e-05	0|0	sp|Q9HAU4|SMUF2_HUMAN		5.84	0		0	2	MASCOT		T
	R20171100002_NC,10020	R.LTVLCAK.N	804.465	-0.00042	2	1	29.81	0	5.22e-05	0|0	sp|Q9HAU4|SMUF2_HUMAN		8.22	0		0	2	MASCOT		T
	R20171100002_NC,14770	R.LYVNWR.F	850.457	-0.00244	2	1	28.2	0	7.57e-05	0|0	sp|Q9HAU4|SMUF2_HUMAN		8.75	0		0	2	MASCOT		T
	R20171100002_NC,4374	R.QELSQQQPQAGHCR.I	1666.77	-0.00153	3	1	51.87	0	3.25e-07	0|0	sp|Q9HAU4|SMUF2_HUMAN		6.74	0		0	2	MASCOT		T
	R20171100002_NC,4432	R.QELSQQQPQAGHCR.I	1666.77	0.00236	2	1	36.07	0	1.24e-05	0|0	sp|Q9HAU4|SMUF2_HUMAN		6.74	0		0	2	MASCOT		T
	R20171100002_NC,6803	R.TTQFTDPR.L	965.469	0.00066	2	1	34.8	0	1.66e-05	0|0	sp|Q9HAU4|SMUF2_HUMAN		5.5	0		0	2	MASCOT		T
	R20171100002_NC,7232	R.TTQFTDPR.L	965.469	-0.00012	2	1	36.78	0	1.05e-05	0|0	sp|Q9HAU4|SMUF2_HUMAN		5.5	0		0	2	MASCOT		T
	R20171100002_NC,7652	R.TTQFTDPR.L	965.469	-0.00062	2	1	32.85	0	2.59e-05	0|0	sp|Q9HAU4|SMUF2_HUMAN		5.5	0		0	2	MASCOT		T
	R20171100002_NC,11227	R.VPLQGFK.A	788.467	-8e-05	2	1	20.87	0	0.000409	0|0	sp|Q9HAU4|SMUF2_HUMAN		8.72	0		0	2	MASCOT		T
	R20171100002_NC,8217	R.VYFVDHNNR.T	1163.56	0.00013	2	1	44.88	0	1.63e-06	0|0	sp|Q9HAU4|SMUF2_HUMAN		6.71	0		0	2	MASCOT		T
	R20171100002_NC,8706	R.VYFVDHNNR.T	1163.56	-0.00299	2	1	24.07	0	0.000196	0|0	sp|Q9HAU4|SMUF2_HUMAN		6.71	0		0	2	MASCOT		T
----- summary -----
Total protein	: 1
Total protein group	: 1
UniPepCount	ProteinGroupCount	Percent	ProteinCount	Percent
30	1	1	1	1
T4 group	sp|Q9HAU4|SMUF2_HUMAN E3 ubiquitin-protein ligase SMURF2 OS=Homo sapiens GN=SMURF2 PE=1 SV=1	70	34	0.389	86194.8	8.18
	R20171100002_T4,4842	K.ALQGAAGPR.L	840.469	-0.00029	2	1	38.91	0	6.43e-06	0|0	sp|Q9HAU4|SMUF2_HUMAN		9.8	0		0	2	MASCOT		T
	R20171100002_T4,5326	K.ALQGAAGPR.L	840.469	-0.00023	2	1	24.54	0	0.000176	0|0	sp|Q9HAU4|SMUF2_HUMAN		9.8	0		0	2	MASCOT		T
	R20171100002_T4,17747	K.AVEFFDEER.R	1141.52	-0.00048	2	1	24.39	0	0.000182	0|0	sp|Q9HAU4|SMUF2_HUMAN		4	0		0	2	MASCOT		T
	R20171100002_T4,17930	K.AVEFFDEER.R	1141.52	-0.00032	2	1	44.95	0	1.6e-06	0|0	sp|Q9HAU4|SMUF2_HUMAN		4	0		0	2	MASCOT		T
	R20171100002_T4,18594	K.AVEFFDEER.R	1141.52	-0.00038	2	1	44.66	0	1.71e-06	0|0	sp|Q9HAU4|SMUF2_HUMAN		4	0		0	2	MASCOT		T
	R20171100002_T4,15897	K.AVEFFDEERR.A	1297.62	-0.00186	3	1	28.45	0	7.14e-05	0|0	sp|Q9HAU4|SMUF2_HUMAN		4.41	1		0	2	MASCOT		T
	R20171100002_T4,13394	K.FRGEEGLDYGGVAR.E	1525.74	-0.00057	2	1	63.97	0	2e-08	0|0	sp|Q9HAU4|SMUF2_HUMAN		4.68	1		0	2	MASCOT		T
	R20171100002_T4,13602	K.FRGEEGLDYGGVAR.E	1525.74	-0.00135	3	1	48.66	0	6.81e-07	0|0	sp|Q9HAU4|SMUF2_HUMAN		4.68	1		0	2	MASCOT		T
	R20171100002_T4,6387	K.HCTPDSNIVK.W	1170.56	-0.00048	2	1	39.15	0	6.08e-06	0|0	sp|Q9HAU4|SMUF2_HUMAN		6.73	0		0	2	MASCOT		T
	R20171100002_T4,14650	K.IDVNDWK.V	889.441	-2e-05	2	1	21.39	0	0.000363	0|0	sp|Q9HAU4|SMUF2_HUMAN		4.21	0		0	2	MASCOT		T
	R20171100002_T4,9775	K.KDFFR.L	712.378	8e-05	2	1	24.19	0	0.000191	0|0	sp|Q9HAU4|SMUF2_HUMAN		8.75	1		0	2	MASCOT		T
	R20171100002_T4,2429	K.KEYVR.L	694.388	0.00014	2	1	27.25	0	9.42e-05	0|0	sp|Q9HAU4|SMUF2_HUMAN		8.59	1		0	2	MASCOT		T
	R20171100002_T4,6588	K*.LGPNDNDTVR.G	1100.53	-0.00044	2	1	28.82	0	6.56e-05	0|0	sp|Q9HAU4|SMUF2_HUMAN		4.21	0	114.042923 GlyGly (K)	0	2	MASCOT		T
	R20171100002_T4,7104	K*.LGPNDNDTVR.G	1100.53	-0.00078	2	1	65.59	0	1.38e-08	0|0	sp|Q9HAU4|SMUF2_HUMAN		4.21	0	114.042923 GlyGly (K)	0	2	MASCOT		T
	R20171100002_T4,16274	K.QGAGFLGCVR.L	1064.53	-0.00023	2	1	43.81	0	2.08e-06	0|0	sp|Q9HAU4|SMUF2_HUMAN		8.25	0		0	2	MASCOT		T
	R20171100002_T4,15925	K.SDSVTISVWNHK.K	1372.69	-0.00069	3	1	42.11	0	3.08e-06	0|0	sp|Q9HAU4|SMUF2_HUMAN		6.46	0		0	2	MASCOT		T
	R20171100002_T4,4518	K.SIPVNEENKK.E	1157.62	6e-05	3	1	20.65	0	0.00043	0|0	sp|Q9HAU4|SMUF2_HUMAN		5.86	1		0	2	MASCOT		T
	R20171100002_T4,4910	K.SIPVNEENKK.E	1157.62	-0.00068	2	1	33.16	0	2.42e-05	0|0	sp|Q9HAU4|SMUF2_HUMAN		5.86	1		0	2	MASCOT		T
	R20171100002_T4,3506	K.TFDEK.E	639.298	0.00198	2	1	24.04	0	0.000197	0|0	sp|Q9HAU4|SMUF2_HUMAN		4.37	0		0	2	MASCOT		T
	R20171100002_T4,6574	K.VVVDGSGQCHSTDTVK.N	1688.79	0.00017	2	1	60.19	0	4.79e-08	0|0	sp|Q9HAU4|SMUF2_HUMAN		5.21	0		0	2	MASCOT		T
	R20171100002_T4,6643	K.VVVDGSGQCHSTDTVK.N	1688.79	-0.00015	3	1	24.04	0	0.000197	0|0	sp|Q9HAU4|SMUF2_HUMAN		5.21	0		0	2	MASCOT		T
	R20171100002_T4,14634	R.EEIFEESYR.Q	1201.54	-0.0036	2	1	22.6	0	0.00055	0|0	sp|Q9HAU4|SMUF2_HUMAN		4.09	0		0	2	MASCOT		T
	R20171100002_T4,15618	R.EEIFEESYR.Q	1201.54	-0.00056	2	1	53.95	0	2.01e-07	0|0	sp|Q9HAU4|SMUF2_HUMAN		4.09	0		0	2	MASCOT		T
	R20171100002_T4,16099	R.EEIFEESYR.Q	1201.54	0.00024	2	1	45.95	0	1.27e-06	0|0	sp|Q9HAU4|SMUF2_HUMAN		4.09	0		0	2	MASCOT		T
	R20171100002_T4,12285	R.GEEGLDYGGVAR.E	1222.57	0.00017	2	1	63.33	0	2.32e-08	0|0	sp|Q9HAU4|SMUF2_HUMAN		4.14	0		0	2	MASCOT		T
	R20171100002_T4,21466	R.GIEAQFLALQK.G	1217.69	-0.00032	2	1	50.49	0	4.47e-07	0|0	sp|Q9HAU4|SMUF2_HUMAN		6	0		0	2	MASCOT		T
	R20171100002_T4,21503	R.GIEAQFLALQK.G	1217.69	-0.00086	3	1	26.54	0	0.000111	0|0	sp|Q9HAU4|SMUF2_HUMAN		6	0		0	2	MASCOT		T
	R20171100002_T4,12332	R.GQIVVSLQSR.D	1086.63	-0.00016	2	1	26.93	0	0.000101	0|0	sp|Q9HAU4|SMUF2_HUMAN		9.75	0		0	2	MASCOT		T
	R20171100002_T4,13984	R.GQIVVSLQSR.D	1086.63	-0.00068	2	1	39.15	0	6.08e-06	0|0	sp|Q9HAU4|SMUF2_HUMAN		9.75	0		0	2	MASCOT		T
	R20171100002_T4,17033	R.IDIPPYESYEK.L	1353.66	-0.00038	2	1	45.71	0	1.34e-06	0|0	sp|Q9HAU4|SMUF2_HUMAN		4.14	0		0	2	MASCOT		T
	R20171100002_T4,17553	R.IDIPPYESYEK.L	1353.66	4e-05	2	1	39.93	0	5.08e-06	0|0	sp|Q9HAU4|SMUF2_HUMAN		4.14	0		0	2	MASCOT		T
	R20171100002_T4,18010	R.IDIPPYESYEK.L	1353.66	0	2	1	42.47	0	2.83e-06	0|0	sp|Q9HAU4|SMUF2_HUMAN		4.14	0		0	2	MASCOT		T
	R20171100002_T4,18502	R.IDIPPYESYEK.L	1353.66	0.00158	2	1	36.84	0	1.04e-05	0|0	sp|Q9HAU4|SMUF2_HUMAN		4.14	0		0	2	MASCOT		T
	R20171100002_T4,18988	R.IDIPPYESYEK.L	1353.66	-0.00013	2	1	38.09	0	7.76e-06	0|0	sp|Q9HAU4|SMUF2_HUMAN		4.14	0		0	2	MASCOT		T
	R20171100002_T4,19938	R.IDIPPYESYEK.L	1353.66	0.00016	2	1	22.26	0	0.000297	0|0	sp|Q9HAU4|SMUF2_HUMAN		4.14	0		0	2	MASCOT		T
	R20171100002_T4,4979	R.IEVSR.E	603.346	0.00019	2	1	24.01	0	0.000199	0|0	sp|Q9HAU4|SMUF2_HUMAN		6	0		0	2	MASCOT		T
	R20171100002_T4,5848	R.IGTGGQVVDCSR.L	1248.6	-0.0009	2	1	29.27	0	5.92e-05	0|0	sp|Q9HAU4|SMUF2_HUMAN		5.83	0		0	2	MASCOT		T
	R20171100002_T4,5886	R.IGTGGQVVDCSR.L	1248.6	0.00049	3	1	21.62	0	0.000344	0|0	sp|Q9HAU4|SMUF2_HUMAN		5.83	0		0	2	MASCOT		T
	R20171100002_T4,7463	R.IGTGGQVVDCSR.L	1248.6	-0.00212	2	1	30.48	0	4.48e-05	0|0	sp|Q9HAU4|SMUF2_HUMAN		5.83	0		0	2	MASCOT		T
	R20171100002_T4,8205	R.IGTGGQVVDCSR.L	1248.6	0.00046	2	1	71.45	0	3.58e-09	0|0	sp|Q9HAU4|SMUF2_HUMAN		5.83	0		0	2	MASCOT		T
	R20171100002_T4,8705	R.IGTGGQVVDCSR.L	1248.6	-0.00016	2	1	60.81	0	4.15e-08	0|0	sp|Q9HAU4|SMUF2_HUMAN		5.83	0		0	2	MASCOT		T
	R20171100002_T4,12496	R.IQYLNHITR.T	1157.64	-0.0001	3	1	47.35	0	9.2e-07	0|0	sp|Q9HAU4|SMUF2_HUMAN		8.75	0		0	2	MASCOT		T
	R20171100002_T4,12497	R.IQYLNHITR.T	1157.64	-0.00298	2	1	49.16	0	6.07e-07	0|0	sp|Q9HAU4|SMUF2_HUMAN		8.75	0		0	2	MASCOT		T
	R20171100002_T4,4118	R.LKDTGYQR.L	980.516	-3e-05	3	1	45.48	0	1.42e-06	0|0	sp|Q9HAU4|SMUF2_HUMAN		8.59	1		0	2	MASCOT		T
	R20171100002_T4,4265	R.LKDTGYQR.L	980.516	-0.00029	2	1	41.67	0	3.4e-06	0|0	sp|Q9HAU4|SMUF2_HUMAN		8.59	1		0	2	MASCOT		T
	R20171100002_T4,4675	R.LKDTGYQR.L	980.516	-0.00039	3	1	64.09	0	1.95e-08	0|0	sp|Q9HAU4|SMUF2_HUMAN		8.59	1		0	2	MASCOT		T
	R20171100002_T4,6516	R.LKHCTPDSNIVK.W	1411.74	-0.00016	2	1	23.09	0	0.000245	0|0	sp|Q9HAU4|SMUF2_HUMAN		8.21	1		0	2	MASCOT		T
	R20171100002_T4,17717	R.LLQFVTGSSR.V	1107.62	-0.00061	2	1	38.46	0	7.13e-06	0|0	sp|Q9HAU4|SMUF2_HUMAN		9.75	0		0	2	MASCOT		T
	R20171100002_T4,10124	R.LLSNAINR.L	900.526	0.0002	2	1	40.9	0	4.06e-06	0|0	sp|Q9HAU4|SMUF2_HUMAN		9.75	0		0	2	MASCOT		T
	R20171100002_T4,17628	R.LPDPFAK.V	787.435	-0.00025	2	1	27.98	0	7.96e-05	0|0	sp|Q9HAU4|SMUF2_HUMAN		5.84	0		0	2	MASCOT		T
	R20171100002_T4,18099	R.LPDPFAK.V	787.435	-0.00023	2	1	29.94	0	5.07e-05	0|0	sp|Q9HAU4|SMUF2_HUMAN		5.84	0		0	2	MASCOT		T
	R20171100002_T4,18583	R.LPDPFAK.V	787.435	0.00023	2	1	27.19	0	9.55e-05	0|0	sp|Q9HAU4|SMUF2_HUMAN		5.84	0		0	2	MASCOT		T
	R20171100002_T4,11292	R.LTVLCAK.N	804.465	-0.00016	2	1	23.7	0	0.000213	0|0	sp|Q9HAU4|SMUF2_HUMAN		8.22	0		0	2	MASCOT		T
	R20171100002_T4,17209	R.LYVNWR.F	850.457	-8e-05	2	1	38.1	0	7.74e-06	0|0	sp|Q9HAU4|SMUF2_HUMAN		8.75	0		0	2	MASCOT		T
	R20171100002_T4,17684	R.LYVNWR.F	850.457	0.00086	2	1	31.29	0	3.72e-05	0|0	sp|Q9HAU4|SMUF2_HUMAN		8.75	0		0	2	MASCOT		T
	R20171100002_T4,5265	R.QELSQQQPQAGHCR.I	1666.77	-0.0003	3	1	38.74	0	6.68e-06	0|0	sp|Q9HAU4|SMUF2_HUMAN		6.74	0		0	2	MASCOT		T
	R20171100002_T4,5405	R.QELSQQQPQAGHCR.I	1666.77	0.01042	2	1	42.35	0	2.91e-06	0|0	sp|Q9HAU4|SMUF2_HUMAN		6.74	0		0	2	MASCOT		T
	R20171100002_T4,12578	R.THLHTPPDLPEGYEQR.T	1889.91	-0.00289	3	1	27.83	0	8.24e-05	0|0	sp|Q9HAU4|SMUF2_HUMAN		5.26	0		0	2	MASCOT		T
	R20171100002_T4,12637	R.THLHTPPDLPEGYEQR.T	1889.91	-0.00137	4	1	36.12	0	1.22e-05	0|0	sp|Q9HAU4|SMUF2_HUMAN		5.26	0		0	2	MASCOT		T
	R20171100002_T4,13071	R.THLHTPPDLPEGYEQR.T	1889.91	-0.00109	3	1	57.68	0	8.53e-08	0|0	sp|Q9HAU4|SMUF2_HUMAN		5.26	0		0	2	MASCOT		T
	R20171100002_T4,13089	R.THLHTPPDLPEGYEQR.T	1889.91	-0.00154	2	1	48.68	0	6.78e-07	0|0	sp|Q9HAU4|SMUF2_HUMAN		5.26	0		0	2	MASCOT		T
	R20171100002_T4,13136	R.THLHTPPDLPEGYEQR.T	1889.91	-0.00249	4	1	40.19	0	4.79e-06	0|0	sp|Q9HAU4|SMUF2_HUMAN		5.26	0		0	2	MASCOT		T
	R20171100002_T4,13537	R.THLHTPPDLPEGYEQR.T	1889.91	0.00044	3	1	28.95	0	6.37e-05	0|0	sp|Q9HAU4|SMUF2_HUMAN		5.26	0		0	2	MASCOT		T
	R20171100002_T4,7814	R.TTQFTDPR.L	965.469	-0.00442	2	1	35.74	0	1.33e-05	0|0	sp|Q9HAU4|SMUF2_HUMAN		5.5	0		0	2	MASCOT		T
	R20171100002_T4,8079	R.TTQFTDPR.L	965.469	-0.0004	2	1	22.69	0	0.000269	0|0	sp|Q9HAU4|SMUF2_HUMAN		5.5	0		0	2	MASCOT		T
	R20171100002_T4,8566	R.TTQFTDPR.L	965.469	-0.00106	2	1	38.34	0	7.33e-06	0|0	sp|Q9HAU4|SMUF2_HUMAN		5.5	0		0	2	MASCOT		T
	R20171100002_T4,9047	R.TTQFTDPR.L	965.469	0.00038	2	1	29.08	0	6.18e-05	0|0	sp|Q9HAU4|SMUF2_HUMAN		5.5	0		0	2	MASCOT		T
	R20171100002_T4,13202	R.VPLQGFK.A	788.467	0.00044	2	1	24.06	0	0.000196	0|0	sp|Q9HAU4|SMUF2_HUMAN		8.72	0		0	2	MASCOT		T
	R20171100002_T4,9428	R.VYFVDHNNR.T	1163.56	-0.00099	2	1	43.56	0	2.2e-06	0|0	sp|Q9HAU4|SMUF2_HUMAN		6.71	0		0	2	MASCOT		T
	R20171100002_T4,9972	R.VYFVDHNNR.T	1163.56	-0.00023	2	1	46.23	0	1.19e-06	0|0	sp|Q9HAU4|SMUF2_HUMAN		6.71	0		0	2	MASCOT		T
----- summary -----
Total protein	: 1
Total protein group	: 1
UniPepCount	ProteinGroupCount	Percent	ProteinCount	Percent
34	1	1	1	1
